# Supplementary material for: The long non-coding RNA LINC00152 is essential for cell cycle progression through mitosis in HeLa cells
Source: Sci Rep. 2017 May 23;7:2265. doi: 10.1038/s41598-017-02357-0 (PMC5442156; doi:10.1038/s41598-017-02357-0)
Supplement: Supplementary file 2 — Supplementary Tables [file 41598_2017_2357_MOESM2_ESM.xls]

## Sheet: Legends
Supplementary Table Legends
Supplementary Table S1: Bioinformatical and manual analysis of the time-lapse siRNA screens.
Supplementary Table S2: Summary of putative hits from the primary screen and secondary validation.
Supplementary Table S3: iBAQ scores of proteins enriched in LINC00152 pulldowns after biotin elution.
Supplementary Table S4: Sequences of siPOOLs used as negative control and siPOOLs targeting LINC00152.
Supplementary Table S5: Sequences of LINC00152 and lacZ raPOOLs used for RAP.
Supplementary Table S6: Primers used for RT-qPCR.
Supplementary Table S7: Primers used for RACE and cloning.
All nucleotide sequences are given in 5'-3' direction.

## Sheet: S1
Supplementary Table S1
HeLa plate	position	well	wellAnno	GeneID	siRNAID	Sense siRNA Sequence (5’-3’)	HeLa MitosisCount raw	HeLa MitosisCount z-score	HeLa manual score
P1	1	A01	sample	AB019562.1	n449825	CCUCAGUCCAUAAACCACAtt	367	-0.67	2
P1	2	A02	sample	AF339779.1	n449869	GCAUCCACUGAGUUACUUAtt	367	-0.67	1
P1	3	A03	sample	AB019562.1	n449826	GGGCAGGUACUGGAUGUCAtt	227	0.99	3
P1	4	A04	sample	AF339779.1	n449870	CGUACGUCCCUGUCUCAUAtt	275	0.33	1
P1	5	A05	sample	AB019562.1	n449827	UCUGCGAAACUUCUUAGAUtt	356	-0.56	1
P1	6	A06	sample	AF339779.1	n449871	GUAGUUCUAUUAUUGAGUAtt	374	-0.73	1
P1	7	A07	sample	AB019562.1	n449828	AUCACCUCGGCCGCGACCAtt	320	-0.19	1
P1	8	A08	sample	AF339779.1	n449872	CCUUACAUAUUUACAGGUAtt	303	-0.01	1
P1	9	A09	sample	AB074177.1	n306213	GAGACUUUCUUAACCCAAAtt	421	-1.14	1
P1	10	A10	sample	AF339779.1	n449873	CAGACAUUGGAAUUCAUUAtt	389	-0.87	1
P1	11	A11	sample	AB074177.1	n306214	ACCUAUCACUUUAUCAGUAtt	350	-0.5	2
P1	12	A12	sample	AF339794.1	n371953	CCACAGUUGUCAUUACCCAtt	521	-1.88	1
P1	13	A13	sample	AB074177.1	n306215	UCAUGUAAAUGCAAGAGAAtt	488	-1.66	1
P1	14	A14	sample	AF339794.1	n371955	CCACUUCUGCAACACUAUUtt	278	0.29	2
P1	15	A15	sample	AB074177.1	n306217	AGAUUGGUAUCCUUAUUAAtt	358	-0.58	1
P1	16	A16	sample	AF339794.1	n449874	UGUCAUGUAUUGGACAAUAtt	271	0.38	2
P1	17	A17	sample	AB074177.1	n306216	AGAGCUCGUUCUUUCUAAAtt	476	-1.57	1
P1	18	A18	sample	AF339794.1	n371954	GGAGAAACAGAUAACUACAtt	302	0.01	3
P1	19	A19	sample	AF070529.1	n449829	CAGUGCAACUUUUAUAUAAtt	217	1.15	3
P1	20	A20	sample	AF339794.1	n371952	UGUUAACUCCUGUCAAAGAtt	236	0.86	1
P1	21	A21	sample	AF070529.1	n449830	GCGGUGUGAUGAACAGGAAtt	243	0.76	2
P1	22	A22	sample	AF344194.1	n449875	CGCAGAUUGUGCCUCUAUAtt	207	1.31	1
P1	23	A23	neg	A	s813	UAACGACGCGACGACGUAAtt	375	-0.74	1
P1	24	A24	other	empty	empty		332	-0.32	1
P1	25	B01	sample	AK024143.1	n344490	CCAUCUUUGCUAUACUAUAtt	390	-0.88	1
P1	26	B02	sample	AK055767.1	n307310	GAAUUAACAUGCUGAUACAtt	399	-0.96	1
P1	27	B03	sample	AK024143.1	n344492	GAUUUUUGCUGGUAAGUAUtt	264	0.47	2
P1	28	B04	sample	AK055767.1	n307308	GGAGUGAAUCAGACCCGAAtt	330	-0.3	1
P1	29	B05	sample	AK024143.1	n449902	CCAACAGAACGUGAAUUAAtt	254	0.6	1
P1	30	B06	sample	AK055913.1	n336084	GCAGAAACAUUUAACGAUAtt	410	-1.05	1
P1	31	B07	sample	AK024143.1	n344483	GAACCAUAGCCUAAUCGAAtt	326	-0.26	2
P1	32	B08	sample	AK055913.1	n449923	GGCAUUAGGUUGAAUAAAAtt	275	0.33	2
P1	33	B09	sample	AK024143.1	n449903	CAAUGCAGCUUUAUAUUUUtt	386	-0.84	1
P1	34	B10	sample	AK055913.1	n336086	CAUUAGACCUAAGAACCUAtt	324	-0.24	1
P1	35	B11	sample	AK024254.1	n314135	CUUCAGUUAUGAUAGGAAAtt	492	-1.68	1
P1	36	B12	sample	AK055913.1	n336088	CCCACAGACUGGUAUGGUAtt	252	0.63	3
P1	37	B13	sample	AK024254.1	n314129	CGUACAACAUGUUGAGACAtt	247	0.7	2
P1	38	B14	sample	AK055913.1	n449924	CUAGAGAAGUUAGGAGUUAtt	246	0.72	2
P1	39	B15	sample	AK024254.1	n314131	CAUGAGAGCUGGUUAGAGAtt	305	-0.03	1
P1	40	B16	sample	AK056624.1	n325235	CAAUUAUACUACAAGUUGAtt	393	-0.91	2
P1	41	B17	sample	AK024254.1	n314133	CGAGAUUUACGCUUGGUAAtt	229	0.96	1
P1	42	B18	sample	AK056624.1	n325231	GAGUUAGAAAGAUAAAGUAtt	273	0.36	1
P1	43	B19	sample	AK024254.1	n314128	CCAUAGCUGAGAGGACUCAtt	148	2.47	4
P1	44	B20	sample	AK056624.1	n325232	GGCUAAGAAGCGCACCUAAtt	243	0.76	2
P1	45	B21	sample	AK024332.1	n337538	CCGACUAUAUAGUAGGAUAtt	283	0.23	1
P1	46	B22	sample	AK056624.1	n325234	GGACCUGGGCAUUACCUAAtt	252	0.63	2
P1	47	B23	neg	D	s229085	UGUACUGCUUACGAUUCGGtt	398	-0.95	1
P1	48	B24	other	empty	empty		332	-0.32	1
P1	49	C01	sample	AF070529.1	n449831	GGAUCUUCAGGCGAACUUUtt	156	2.29	3
P1	50	C02	sample	AF344194.1	n449876	CGUGAACCGGGAAGGCAGAtt	354	-0.54	1
P1	51	C03	sample	AF070529.1	n449832	CGGGAACUGUUGAAGUGGAtt	395	-0.92	2
P1	52	C04	sample	AF344194.1	n449877	UAUUUAUAGUAAAGUAACUtt	262	0.5	2
P1	53	C05	sample	AF070529.1	n449833	CUAUCUCUCUGAAGGUUUUtt	328	-0.28	1
P1	54	C06	sample	AF370371.1	n286310	GGGUGAUUUUUACAACUUUtt	472	-1.54	1
P1	55	C07	sample	AF075011.1	n367788	GUUUGCCUCUCAAUCCAUAtt	379	-0.78	2
P1	56	C08	sample	AF370371.1	n286311	GCACAGCGGUAGAAGGUGAtt	331	-0.31	2
P1	57	C09	sample	AF075011.1	n367787	GGUCUCUAGUGAACUGCUAtt	315	-0.14	2
P1	58	C10	sample	AF370371.1	n286317	GCAGUGACUUGGGUGCAAAtt	214	1.2	3
P1	59	C11	sample	AF075011.1	n367789	GUCUCACAGAAAUCCAGGAtt	375	-0.74	2
P1	60	C12	sample	AF370371.1	n286312	CGUGCUGACAUGUCAGAAAtt	291	0.13	1
P1	61	C13	sample	AF075011.1	n367790	GAUUGGUUGUUACUGGACUtt	228	0.98	2
P1	62	C14	sample	AF370371.1	n286313	CAACAUAACCUCCUGAGUAtt	445	-1.34	1
P1	63	C15	sample	AF075011.1	n367791	GAGCAGUUCCUGCAAGUCUtt	410	-1.05	1
P1	64	C16	sample	AF533651.1	n449878	GGCUCAAGAAUACAAUGAAtt	253	0.62	2
P1	65	C17	sample	AF085835.1	n338910	CUAGUUCUUUUAAAACUGAtt	309	-0.07	2
P1	66	C18	sample	AF533651.1	n449879	GCCUCAAGAUGUACAUACAtt	211	1.25	3
P1	67	C19	sample	AF085835.1	n338907	GGCUCUAUUAUAAAAGGUUtt	318	-0.17	1
P1	68	C20	sample	AF533651.1	n449880	GACCUAGACCAGAUGCUUAtt	314	-0.13	1
P1	69	C21	sample	AF085835.1	n338909	GGGAAGCAUUAUUAGCUUUtt	259	0.54	1
P1	70	C22	sample	AF533651.1	n449881	UGAUGAUUGGAGAACUGAAtt	430	-1.22	1
P1	71	C23	neg	B	s814	UCGUAAGUAAGCGCAACCCtt	286	0.19	1
P1	72	C24	pos	COPB2	n446489	CUACCAUUCCAAAAGAACAtt	170	1.99	5
P1	73	D01	sample	AK024332.1	n337542	CCAACUAUCAUUCAAUUUAtt	267	0.43	1
P1	74	D02	sample	AK056624.1	n325230	GCUUCGAAACUGACCUUAUtt	282	0.24	2
P1	75	D03	sample	AK024332.1	n337543	GGAAUAGUCUUUGAUAAAAtt	329	-0.29	1
P1	76	D04	sample	AK056741.1	n298177	GGCUUAAUGUAACAUCAAAtt	240	0.8	2
P1	77	D05	sample	AK024332.1	n337545	CCAACUUUUCUGAAAGGAAtt	351	-0.51	1
P1	78	D06	sample	AK056741.1	n298181	CCAAUUCUGUUUUAGAUUUtt	368	-0.68	1
P1	79	D07	sample	AK024332.1	n337539	GGCUUUAUAGAACCCUAAAtt	396	-0.93	1
P1	80	D08	sample	AK056741.1	n298183	UCCUCUAAUUGUUUCCUGAtt	405	-1.01	1
P1	81	D09	sample	AK024824.1	n283951	GGUCCAAAGUUGGCACUAAtt	342	-0.42	1
P1	82	D10	sample	AK056741.1	n298180	GCAUUUAAACAGAUAAGGAtt	334	-0.34	2
P1	83	D11	sample	AK024824.1	n283952	CGUUCGCUGAGUGAAUUCAtt	280	0.27	1
P1	84	D12	sample	AK056741.1	n298178	CUACUAGGAUGACCAAAUAtt	357	-0.57	1
P1	85	D13	sample	AK024824.1	n283949	CUGCGUGUCUCAUGUAUUAtt	378	-0.77	1
P1	86	D14	sample	AK057064.1	n282990	CAACAAAUCCGUGAAUAUAtt	215	1.18	2
P1	87	D15	sample	AK024824.1	n283950	CCUUCAACACUCCAACUCAtt	202	1.4	2
P1	88	D16	sample	AK057064.1	n449925	GCACAGGUAAUAAAAACAAtt	364	-0.64	1
P1	89	D17	sample	AK024824.1	n283953	GAAUUCAGGAUACAGAGGAtt	279	0.28	2
P1	90	D18	sample	AK057064.1	n282988	CCAUGAUUGGUUUUAGAAAtt	282	0.24	2
P1	91	D19	sample	AK024995.1	n373756	GGAUGAAAAUGGUUAUACUtt	235	0.87	2
P1	92	D20	sample	AK057064.1	n282983	GAACAACCCUAUUAGCAGUtt	373	-0.73	2
P1	93	D21	sample	AK024995.1	n373758	CGAUUAGGGUGGUGAAUUAtt	446	-1.34	1
P1	94	D22	sample	AK057064.1	n282986	GCUUCUAUUGGGUUUCUAUtt	398	-0.95	2
P1	95	D23	pos	KIF11	n446487	GCAGAAAUCUAAGGAUAUAtt	55	5.9	5
P1	96	D24	other	empty	empty		483	-1.62	1
P1	97	E01	sample	AF085835.1	n338908	GCUUCUUUAGUAUCUACAAtt	298	0.05	1
P1	98	E02	sample	AF533651.1	n449882	AAGUGAUACUUUUAGGUGUtt	327	-0.27	1
P1	99	E03	sample	AF085835.1	n338906	CCCUAGAUAUUUCAGUUCAtt	274	0.34	2
P1	100	E04	sample	AJ627247.1	n449883	UGAACAGCCUGAAAACCGAtt	275	0.33	2
P1	101	E05	sample	AF085878.1	n449834	CUCCGCUAAUUUCCAGUAAtt	362	-0.62	1
P1	102	E06	sample	AJ627247.1	n449884	CAAGUAAAGCUGAUGGUGAtt	290	0.15	1
P1	103	E07	sample	AF085878.1	n449835	CAAACACCAGUCAACUUCAtt	220	1.1	1
P1	104	E08	sample	AJ627247.1	n449885	ACGCUGGGAUAUUGCGAUAtt	408	-1.04	1
P1	105	E09	sample	AF085878.1	n449836	GAAGGGAAGAGGACACUAUtt	205	1.35	4
P1	106	E10	sample	AJ627247.1	n449886	CCCGUGAAAGGCAGAUUCAtt	257	0.56	1
P1	107	E11	sample	AF085878.1	n449837	AGGUUUAUCAGGCUCCUCAtt	310	-0.08	2
P1	108	E12	sample	AJ627247.1	n449887	GAUUCAAAAGACACGCUGUtt	285	0.21	2
P1	109	E13	sample	AF085878.1	n449838	AGGAAAGACUCGGUCAUUAtt	256	0.58	3
P1	110	E14	sample	AK000090.1	n319836	AGGCAAGGGUGGGAACUCAtt	235	0.87	3
P1	111	E15	sample	AF086096.1	n449839	UAUUGAACCGUGAACUCAAtt	321	-0.21	1
P1	112	E16	sample	AK000090.1	n319833	CCUGGGAUCUUUUGACAAAtt	357	-0.57	1
P1	113	E17	sample	AF086096.1	n449840	CCAAGAAGCCCAACUCUCAtt	322	-0.22	1
P1	114	E18	sample	AK000090.1	n319834	GGAGGAGUCCAUUUAGAAAtt	308	-0.06	1
P1	115	E19	sample	AF086096.1	n449841	GAGCUAGGGAAGGAACCCUtt	343	-0.43	2
P1	116	E20	sample	AK000090.1	n319835	GGUGGAAUCUCGUGCAGGAtt	371	-0.71	1
P1	117	E21	sample	AF086096.1	n449842	CUGGAACCAGCCGGCAGGUtt	298	0.05	2
P1	118	E22	sample	AK000090.1	n319832	ACUGCUCUUUCAUAACUGUtt	254	0.6	2
P1	119	E23	neg	A	s813	UAACGACGCGACGACGUAAtt	243	0.76	2
P1	120	E24	pos	PLK1	n446490	CCAUAUGAAUUGUACAGAAtt	36	7.37	5
P1	121	F01	sample	AK024995.1	n373761	GUAUAUGAAGGAACAGAAAtt	193	1.56	1
P1	122	F02	sample	AK057163.1	n298693	CCUUGGUCCUGGUUAUUCAtt	415	-1.09	2
P1	123	F03	sample	AK024995.1	n373759	CAGGAUUUCUAUAACUGAAtt	238	0.83	1
P1	124	F04	sample	AK057163.1	n449926	GUAUGUAUAUAUAGGGAAAtt	285	0.21	1
P1	125	F05	sample	AK024995.1	n373755	GAGUGGACUUUUAUGAUAAtt	456	-1.42	1
P1	126	F06	sample	AK057163.1	n298694	CACUGCUACUUUUAUGUCAtt	605	-2.4	2
P1	127	F07	sample	AK025564.1	n449904	GAACAUGCCUGAUUCAUGAtt	242	0.77	1
P1	128	F08	sample	AK057163.1	n449927	GCACUCAUGGGUUUACAAAtt	214	1.2	1
P1	129	F09	sample	AK025564.1	n363569	GCCUUUUAGGGAUAGGUUUtt	217	1.15	1
P1	130	F10	sample	AK057163.1	n298691	GUAUAGUGUGGGAUCAAGAtt	349	-0.49	1
P1	131	F11	sample	AK025564.1	n363568	GCAUGUUCUUUUAGGCAAAtt	336	-0.36	1
P1	132	F12	sample	AK057440.1	n449928	CAGGGUCCUUCAAAUCUUAtt	264	0.47	2
P1	133	F13	sample	AK025564.1	n363570	GCACUCAUGUAUGAAGGUAtt	293	0.11	1
P1	134	F14	sample	AK057440.1	n449929	GAGAAGCGAGAUACCCAUAtt	300	0.03	1
P1	135	F15	sample	AK025564.1	n363571	CCACUUUUCAAAACAUCUUtt	195	1.52	3
P1	136	F16	sample	AK057440.1	n449930	CUGUCAAGCCAGCAUCUCAtt	181	1.78	3
P1	137	F17	sample	AK026036.1	n305346	GGAUAUUGUUAGUUCUCUAtt	296	0.08	1
P1	138	F18	sample	AK057440.1	n358187	CUCUCGUCCUCUCUUCACAtt	348	-0.49	1
P1	139	F19	sample	AK026036.1	n305350	ACAUUUUUCUAGGUCACUAtt	337	-0.37	2
P1	140	F20	sample	AK057440.1	n449931	GGCCGCUUCCUCUUUCCUAtt	391	-0.89	1
P1	141	F21	sample	AK026036.1	n305347	AGCGAACAUUUGUUUCUAUtt	326	-0.26	1
P1	142	F22	sample	AK057475.1	n312927	GCUCAAUACAGACAACUUUtt	179	1.82	2
P1	143	F23	neg	D	s229085	UGUACUGCUUACGAUUCGGtt	431	-1.23	1
P1	144	F24	other	empty	empty		267	0.43	2
P1	145	G01	sample	AF086223.1	n449843	GCACAUUUGUCCCUACAAAtt	320	-0.19	1
P1	146	G02	sample	AK000313.1	n343212	GCACUUAAGGAGUACGAGAtt	370	-0.7	1
P1	147	G03	sample	AF086223.1	n449844	ACAGCUAGUUUAUAUACAAtt	162	2.16	3
P1	148	G04	sample	AK000313.1	n343213	GUCUGAAGAUUUUACCAUUtt	527	-1.92	1
P1	149	G05	sample	AF086223.1	n449845	GGAUUUGCUGCAAUACUAUtt	216	1.17	2
P1	150	G06	sample	AK000313.1	n449888	GCAGUUUGAGAGGCCGAAAtt	315	-0.14	2
P1	151	G07	sample	AF086223.1	n449846	CGGCUUUACAAAAAGCAGAtt	449	-1.37	2
P1	152	G08	sample	AK000313.1	n343215	GAGAAUCCAAAAUUAGGUAtt	374	-0.73	1
P1	153	G09	sample	AF086223.1	n449847	GGAAGAUGACAGAUGUUAUtt	248	0.69	4
P1	154	G10	sample	AK000313.1	n343216	ACAGGCCUAUUGUAUGAAAtt	346	-0.47	1
P1	155	G11	sample	AF086237.1	n363827	GCAAGUGACCUAGAAAUAAtt	211	1.25	3
P1	156	G12	sample	AK000834.1	n309352	UGAUCCAUCCCAUACAAAAtt	400	-0.97	1
P1	157	G13	sample	AF086237.1	n449848	GUUAGUCCAUCAUUCCUAAtt	395	-0.92	1
P1	158	G14	sample	AK000834.1	n309351	ACAUCUAAGUGGACUCCUUtt	219	1.12	2
P1	159	G15	sample	AF086237.1	n363826	CCCUGUAAAUAUGGUCUUAtt	398	-0.95	1
P1	160	G16	sample	AK000834.1	n309353	CACAGACCUUGCUUAAAAAtt	358	-0.58	1
P1	161	G17	sample	AF086237.1	n363825	GUUGUUUACCUGUCUAAAAtt	308	-0.06	1
P1	162	G18	sample	AK000834.1	n449889	CAGUGUCUACAAAGAGUAAtt	287	0.18	3
P1	163	G19	sample	AF086237.1	n449849	CCAAUCCACUAAGCUAUCAtt	275	0.33	2
P1	164	G20	sample	AK000834.1	n309354	AGAGAUUGCUUUGAGCUGAtt	257	0.56	1
P1	165	G21	sample	AF086547.1	n330619	GCACCUUACAGACCACAGAtt	300	0.03	1
P1	166	G22	sample	AK002132.1	n449890	AAUCUUAAGUGUUCUGUUUtt	627	-2.52	1
P1	167	G23	other	empty	empty		245	0.73	2
P1	168	G24	neg	B	s814	UCGUAAGUAAGCGCAACCCtt	411	-1.06	1
P1	169	H01	sample	AK026036.1	n305349	AGAGUGGGUAUUAAACUAAtt	282	0.24	1
P1	170	H02	sample	AK057475.1	n312928	AGUGAAAUCUAGUUUAGAAtt	444	-1.33	1
P1	171	H03	sample	AK026036.1	n305348	AAAACACGGUAUAAGGAAAtt	294	0.1	1
P1	172	H04	sample	AK057475.1	n449932	UGAAAGUACUCAAUAGCAAtt	204	1.36	3
P1	173	H05	sample	AK026367.1	n275668	GAACUUACAGGAUAAUAAAtt	522	-1.89	1
P1	174	H06	sample	AK057475.1	n312926	GAAUUGUUAGUGAUGAUAUtt	247	0.7	2
P1	175	H07	sample	AK026367.1	n275670	UGUUCUCACUGAUAAGUGAtt	313	-0.12	1
P1	176	H08	sample	AK057475.1	n312929	CCUGUCCCGUGAUUCUUCAtt	444	-1.33	1
P1	177	H09	sample	AK026367.1	n275666	CAUGGAACAUGUAUCCCUAtt	280	0.27	1
P1	178	H10	sample	AK057499.1	n302118	ACUCAUUGGUGGUCAUAUAtt	304	-0.02	1
P1	179	H11	sample	AK026367.1	n275667	GCACCAGAAGUAACCCUUAtt	306	-0.04	2
P1	180	H12	sample	AK057499.1	n302117	CCUUCCUUAUACAAAAUUAtt	385	-0.83	2
P1	181	H13	sample	AK026367.1	n275669	AAACCAUCAUACUAAGCAAtt	133	2.84	3
P1	182	H14	sample	AK057499.1	n302116	GCUGCUACAUCACAUUUCAtt	301	0.02	2
P1	183	H15	sample	AK026475.1	n449905	GUUCUUAGAUUACUCAUGAtt	205	1.35	3
P1	184	H16	sample	AK057499.1	n302114	GCAUGAUUCUUCCUUGAUUtt	346	-0.47	2
P1	185	H17	sample	AK026475.1	n449906	UGGAGUUAAUUUUAAGUCUtt	296	0.08	2
P1	186	H18	sample	AK057499.1	n302113	CCAUAUGCAAGAGCUGAUAtt	240	0.8	2
P1	187	H19	sample	AK026475.1	n449907	UAAUCACAUACCAAGCCAAtt	245	0.73	2
P1	188	H20	sample	AK090546.1	n449933	GCCUUUACCUGAUUUGUUAtt	394	-0.91	1
P1	189	H21	sample	AK026475.1	n449908	UUCAUACAAUAUUUUGUAGtt	326	-0.26	1
P1	190	H22	sample	AK090546.1	n343797	GGCACAUACUCUUAAGUCAtt	275	0.33	2
P1	191	H23	neg	B	s814	UCGUAAGUAAGCGCAACCCtt	387	-0.85	1
P1	192	H24	other	empty	empty		351	-0.51	2
P1	193	I01	sample	AF086547.1	n330620	CUAUCUCCUUAGAUUUGUAtt	301	0.02	1
P1	194	I02	sample	AK002132.1	n449891	ACAGGAAAGUCACAUUGAAtt	422	-1.15	1
P1	195	I03	sample	AF086547.1	n330621	AAGGCAACAUAUUUACAUAtt	291	0.13	1
P1	196	I04	sample	AK002132.1	n449892	AGAUCACAAAAGUCCCUGUtt	313	-0.12	1
P1	197	I05	sample	AF086547.1	n330622	AGGUUUGCACUGUUACAGAtt	345	-0.46	1
P1	198	I06	sample	AK002132.1	n449893	GAUGACACUUCAAAUAAAAtt	235	0.87	2
P1	199	I07	sample	AF086547.1	n330623	GACAGACCCUAGGAUGUGAtt	221	1.09	3
P1	200	I08	sample	AK002132.1	n449894	GUUUUCUCAUGGAAGCAAAtt	398	-0.95	1
P1	201	I09	sample	AF088064.1	n449850	ACUGGAAUUUCUUAAUAAAtt	319	-0.18	1
P1	202	I10	sample	AK021443.1	n295314	GAAUUUCUCUGGUAAAUUUtt	454	-1.41	1
P1	203	I11	sample	AF088064.1	n449851	GUGCUGGAAUUAGACAUGAtt	237	0.84	1
P1	204	I12	sample	AK021443.1	n295312	GAUUAUUGAGGGUAAAUUUtt	359	-0.59	2
P1	205	I13	sample	AF088064.1	n449852	GAUUAAAAUGUAUCAAACAtt	184	1.72	3
P1	206	I14	sample	AK021443.1	n295310	GAACGAUUGUGAGUUUACAtt	254	0.6	2
P1	207	I15	sample	AF088064.1	n449853	UUUUAUGACUUUCUAGUAAtt	380	-0.79	1
P1	208	I16	sample	AK021443.1	n295311	GCUAUAUAAUGUCAUGACAtt	288	0.17	1
P1	209	I17	sample	AF088064.1	n449854	GCAUGAGCACUGCACCUGUtt	224	1.04	1
P1	210	I18	sample	AK021443.1	n295313	GGUGUACAGGGAUUGUAUAtt	365	-0.65	1
P1	211	I19	sample	AF113680.1	n449855	CCAUGUACCCUGUACUUAAtt	338	-0.38	2
P1	212	I20	sample	AK021912.1	n281706	GUGCUAGACUGAGAAGUCAtt	225	1.02	2
P1	213	I21	sample	AF113680.1	n449856	CAAUAUACAUUGAUGCAUUtt	266	0.45	2
P1	214	I22	sample	AK021912.1	n281711	AGUUUUUCCUAACCUGUAAtt	182	1.76	3
P1	215	I23	other	empty	empty		353	-0.53	2
P1	216	I24	neg	A	s813	UAACGACGCGACGACGUAAtt	365	-0.65	1
P1	217	J01	sample	AK026475.1	n449909	GGUCAACAUGGCCUUGGCCtt	264	0.47	1
P1	218	J02	sample	AK090546.1	n343801	GAAGCAAAAGGGUUAAUUAtt	392	-0.9	1
P1	219	J03	sample	AK027082.1	n319861	CCAUAAAACAGCCUCUUAAtt	238	0.83	1
P1	220	J04	sample	AK090546.1	n343798	GCAAUAUUCUGAGGCUAUAtt	350	-0.5	1
P1	221	J05	sample	AK027082.1	n319862	GGUCCACCAUAACAACAAUtt	301	0.02	1
P1	222	J06	sample	AK090546.1	n343800	GAAUAUGAUUGAGAGCAAUtt	259	0.54	1
P1	223	J07	sample	AK027082.1	n319863	GAGCUGCAUGGUCCACGUAtt	408	-1.04	1
P1	224	J08	sample	AK090920.1	n449934	GGAACUUAAUGGUGCAAAAtt	212	1.23	2
P1	225	J09	sample	AK027082.1	n319864	CAGCUGCAUGGUCCACGUAtt	317	-0.16	1
P1	226	J10	sample	AK090920.1	n449935	CCACUUUACCCAACAAUAAtt	322	-0.22	1
P1	227	J11	sample	AK027082.1	n319865	CACGCAAAAGUCACCAAUAtt	314	-0.13	3
P1	228	J12	sample	AK090920.1	n449936	ACAUCGUUCUGCAUUUAUAtt	335	-0.35	1
P1	229	J13	sample	AK027383.1	n278745	GGAUGUCUUUUUAGCUACAtt	246	0.72	1
P1	230	J14	sample	AK090920.1	n449937	AAACCAAGGUUCUAAGCAAtt	167	2.06	2
P1	231	J15	sample	AK027383.1	n278749	GAGAUGAACUUGGACUACAtt	279	0.28	1
P1	232	J16	sample	AK090920.1	n449938	CACAGCAUCUUGUGAGAUAtt	254	0.6	1
P1	233	J17	sample	AK027383.1	n278748	UCAUUAACCUGGUAGGAAAtt	381	-0.8	1
P1	234	J18	sample	AK091544.1	n295511	CAUUUUCCUUAGUUCAAUAtt	301	0.02	1
P1	235	J19	sample	AK027383.1	n278751	ACUUACCACAUUUAAGUAUtt	276	0.32	1
P1	236	J20	sample	AK091544.1	n295514	CCCUGAAGUUAAUACUUAAtt	376	-0.75	2
P1	237	J21	sample	AK027383.1	n278747	CCAAAUCAGUUGCACAACUtt	203	1.38	1
P1	238	J22	sample	AK091544.1	n295512	GGAUAGUUCUGGUUUGGGAtt	286	0.19	1
P1	239	J23	pos	COPB2	n446489	CUACCAUUCCAAAAGAACAtt	172	1.95	5
P1	240	J24	other	empty	empty		242	0.77	2
P1	241	K01	sample	AF113680.1	n449857	CCAUCUCAGGCAUAUAAAAtt	358	-0.58	2
P1	242	K02	sample	AK021912.1	n281708	CUUAGCUACUUAAAUCAUAtt	276	0.32	2
P1	243	K03	sample	AF113680.1	n449858	GAUAGUACAUGUCAUAUUAtt	396	-0.93	1
P1	244	K04	sample	AK021912.1	n281709	CAAUUUCAGGAAUUCCAAUtt	302	0.01	2
P1	245	K05	sample	AF113680.1	n449859	CAUAAUGCAAAAUUCCUAAtt	443	-1.32	1
P1	246	K06	sample	AK021912.1	n281707	CGAAAUCACAAACUCUUCAtt	300	0.03	1
P1	247	K07	sample	AF116655.1	n320080	CCAUAUAGGUGAAACUUAUtt	287	0.18	2
P1	248	K08	sample	AK022228.1	n449895	GAAACAGAUAGAUAAGAUAtt	319	-0.18	2
P1	249	K09	sample	AF116655.1	n320073	GCAUUGUAAUUCUAACUCAtt	405	-1.01	1
P1	250	K10	sample	AK022228.1	n293203	CCAUUUGCCUUAAUGCUGAtt	276	0.32	2
P1	251	K11	sample	AF116655.1	n449860	CAUCAUAUCUCAAACUGUUtt	402	-0.98	1
P1	252	K12	sample	AK022228.1	n293199	GGAUAGAGAUGCUUUUAGAtt	446	-1.34	1
P1	253	K13	sample	AF116655.1	n449861	GUCUUCAGCUCUUACAUUAtt	437	-1.27	1
P1	254	K14	sample	AK022228.1	n293205	GAAAGGAGAGCGUAUUUUAtt	291	0.13	2
P1	255	K15	sample	AF116655.1	n320078	CACUAGUAAUGAUUCAUGAtt	389	-0.87	2
P1	256	K16	sample	AK022228.1	n293201	GACAUUUGGUUAACUUGGAtt	355	-0.55	2
P1	257	K17	sample	AF116661.1	n375619	ACCAUUUCAUUGUCAUAAAtt	368	-0.68	1
P1	258	K18	sample	AK022231.1	n345381	GGGCUACAAUCAUUAGAGAtt	178	1.84	2
P1	259	K19	sample	AF116661.1	n375616	GACAAAAACUGGGUCAUAAtt	383	-0.82	2
P1	260	K20	sample	AK022231.1	n345380	GAUUGUUGUUGACGAAAUAtt	413	-1.08	1
P1	261	K21	sample	AF116661.1	n375620	ACUUUUGGGUAAUACAGAAtt	245	0.73	2
P1	262	K22	sample	AK022231.1	n345382	GAAUAUGAUUGUCCACAAAtt	265	0.46	1
P1	263	K23	other	empty	empty		414	-1.09	1
P1	264	K24	neg	D	s229085	UGUACUGCUUACGAUUCGGtt	375	-0.74	1
P1	265	L01	sample	AK027391.1	n449910	GGAGGAGUCUUAAAGAAUUtt	455	-1.41	1
P1	266	L02	sample	AK091544.1	n295516	GUUUUGGAAUUACUGUUUAtt	288	0.17	2
P1	267	L03	sample	AK027391.1	n449911	GCAGUGUUCUGAAAAGUCUtt	202	1.4	3
P1	268	L04	sample	AK091544.1	n295510	CAGAUCUCAUGAUUCGGUAtt	382	-0.81	1
P1	269	L05	sample	AK027391.1	n449912	GACGAGUUAUGUACAUUAUtt	220	1.1	2
P1	270	L06	sample	AK092233.1	n449939	CGAAAAUAUUUCUACCCAUtt	349	-0.49	2
P1	271	L07	sample	AK027391.1	n449913	GCAUAAAAGAAGUGAGUGAtt	382	-0.81	1
P1	272	L08	sample	AK092233.1	n346661	CCACCACUCUUAGAGAUAUtt	424	-1.17	1
P1	273	L09	sample	AK027391.1	n449914	CUACAGGAAUAGCUACAGAtt	332	-0.32	1
P1	274	L10	sample	AK092233.1	n346660	CUAUUGAUUCUGCACCUUUtt	245	0.73	2
P1	275	L11	sample	AK054758.1	n364434	GCAGAUUAGUGAUAUCCCAtt	259	0.54	2
P1	276	L12	sample	AK092233.1	n346663	UGAGCUCACUUUUCUUUAAtt	370	-0.7	1
P1	277	L13	sample	AK054758.1	n364437	CAGUGGGUACUUAAAUAUAtt	310	-0.08	1
P1	278	L14	sample	AK092233.1	n346658	CCUUGGUGUUUAUAACGCAtt	251	0.65	2
P1	279	L15	sample	AK054758.1	n449915	CAGAUUCAUUUGACCGGAAtt	296	0.08	2
P1	280	L16	sample	AK092456.1	n449940	GAAAAGGAGUGGACUAUUAtt	271	0.38	2
P1	281	L17	sample	AK054758.1	n364436	CCACUGUGAUUUGUCUGUUtt	138	2.72	4
P1	282	L18	sample	AK092456.1	n449941	GUAUUAUCCUUGUAUUUGAtt	323	-0.23	1
P1	283	L19	sample	AK054758.1	n364435	UCUUUUUCGUAUCAGAAUAtt	324	-0.24	1
P1	284	L20	sample	AK092456.1	n449942	CAUCAACUUUCAAACCAUUtt	268	0.42	1
P1	285	L21	sample	AK055524.1	n449916	GAAGAAUGGUGCUCAUUUAtt	440	-1.3	2
P1	286	L22	sample	AK092456.1	n449943	GGAACUAUACAGAUGAACAtt	331	-0.31	2
P1	287	L23	neg	A	s813	UAACGACGCGACGACGUAAtt	325	-0.25	1
P1	288	L24	other	empty	empty		415	-1.09	1
P1	289	M01	sample	AF116661.1	n375615	CAGAGUGAAUCAGAAUAUUtt	166	2.08	3
P1	290	M02	sample	AK022231.1	n345383	CCAUUAAACCCAUAGAAGAtt	312	-0.11	1
P1	291	M03	sample	AF116661.1	n375617	GCAAACCAUUGCUAUUUUAtt	248	0.69	1
P1	292	M04	sample	AK022231.1	n345384	AGAGUAAAAGGUUCAAGGAtt	343	-0.43	1
P1	293	M05	sample	AF143879.1	n310026	GGACCUUCUUCAACAGAUAtt	284	0.22	1
P1	294	M06	sample	AK022296.1	n449896	CAAUGAUCAUACUGUAUUAtt	371	-0.71	2
P1	295	M07	sample	AF143879.1	n310029	CAUUAUUUCUCCUAAUUUUtt	316	-0.15	1
P1	296	M08	sample	AK022296.1	n363776	GGAGUGAAAGUACGAGUUAtt	259	0.54	2
P1	297	M09	sample	AF143879.1	n310027	AGGUGGUCUUUGAAUGCUAtt	256	0.58	4
P1	298	M10	sample	AK022296.1	n363777	CUCUGACCCUUACACUAAAtt	380	-0.79	2
P1	299	M11	sample	AF143879.1	n449862	GUUUCUCGAAUAAAGCUAAtt	354	-0.54	1
P1	300	M12	sample	AK022296.1	n363780	GAGUAGCUAUUUUGGGCUAtt	208	1.3	3
P1	301	M13	sample	AF143879.1	n449863	ACAAGGCAUUGACCAAGAAtt	240	0.8	3
P1	302	M14	sample	AK022296.1	n363778	GGGUCCAAACCUUAUGGAAtt	283	0.23	1
P1	303	M15	sample	AF144233.1	n343872	GGAAAGUUCUAGCACCUCAtt	103	3.73	3
P1	304	M16	sample	AK022678.1	n449897	GGACUAUGAUUUACAUCUAtt	259	0.54	1
P1	305	M17	sample	AF144233.1	n343873	GAUAAUUAGUCACAACUCAtt	188	1.65	2
P1	306	M18	sample	AK022678.1	n449898	CGACUGUUUUCCCACCAUAtt	221	1.09	2
P1	307	M19	sample	AF144233.1	n343870	GAACGACAGUCUGAUGGAAtt	340	-0.4	1
P1	308	M20	sample	AK022678.1	n449899	AGUCAGUGCUUUUAACCAUtt	279	0.28	2
P1	309	M21	sample	AF144233.1	n343871	CCUCAUCAGGGAAUUGUAAtt	293	0.11	1
P1	310	M22	sample	AK022678.1	n449900	GGGUCUCAGAGUUUACAAAtt	317	-0.16	1
P1	311	M23	other	empty	empty		220	1.1	2
P1	312	M24	pos	KIF11	n446487	GCAGAAAUCUAAGGAUAUAtt	41	6.92	5
P1	313	N01	sample	AK055524.1	n327151	GCUCAUCUGUUAGCUAAAAtt	154	2.34	3
P1	314	N02	sample	AK092456.1	n449944	GGAGUUUUUCCACUACAGAtt	358	-0.58	1
P1	315	N03	sample	AK055524.1	n327149	CAACCUAAAUUGCUUGCAAtt	324	-0.24	2
P1	316	N04	sample	AK092660.1	n283660	GUCUUUUUCUCUAUGCACAtt	191	1.59	3
P1	317	N05	sample	AK055524.1	n327148	CAGUUGGAGAGAUACCAUUtt	181	1.78	2
P1	318	N06	sample	AK092660.1	n283661	GGUGAGUAGUUGUCCCUAUtt	358	-0.58	1
P1	319	N07	sample	AK055524.1	n327152	CUAGUUCACAGAUAGAAUAtt	366	-0.66	2
P1	320	N08	sample	AK092660.1	n283659	CCUUUUCCUCUGUUAUUAAtt	298	0.05	1
P1	321	N09	sample	AK055565.1	n334107	GAAGGAUGAAUGUAAGGAAtt	325	-0.25	1
P1	322	N10	sample	AK092660.1	n283657	GCUGUCCUGUUACCUUUAAtt	222	1.07	2
P1	323	N11	sample	AK055565.1	n449917	AGGAGACCUUGAAAGCAAAtt	176	1.87	2
P1	324	N12	sample	AK092660.1	n283662	CCUACAAUAUGAUCUUUUUtt	243	0.76	1
P1	325	N13	sample	AK055565.1	n334108	GGAGAUUGACGAAUUUUUAtt	313	-0.12	1
P1	326	N14	sample	AK093107.1	n449945	CCAUCGUAUGUAAAGUGUUtt	303	-0.01	2
P1	327	N15	sample	AK055565.1	n334106	CCUAAACCCUUUAAGAGUAtt	321	-0.21	1
P1	328	N16	sample	AK093107.1	n449946	GGAACCUGCUUACCUCAGAtt	350	-0.5	1
P1	329	N17	sample	AK055565.1	n334105	GGGUAAAAUUAUCGAGAUAtt	278	0.29	1
P1	330	N18	sample	AK093107.1	n449947	GGACCCUUCUGGGUGUAAAtt	325	-0.25	1
P1	331	N19	sample	AK055723.1	n374325	ACAUGGACAUCUAAGUUUAtt	437	-1.27	1
P1	332	N20	sample	AK093107.1	n449948	AGGGUAAGAUGCUCAAGAAtt	256	0.58	1
P1	333	N21	sample	AK055723.1	n374322	GCACAAUAAUUAUGGUAAUtt	350	-0.5	1
P1	334	N22	sample	AK093107.1	n449949	AGAGCGUAAUUGAAGUGCAtt	247	0.7	1
P1	335	N23	pos	PLK1	n446490	CCAUAUGAAUUGUACAGAAtt	36	7.37	5
P1	336	N24	other	empty	empty		379	-0.78	2
P1	337	O01	sample	AF144233.1	n343874	AAUCCUUCCUCAUUCCACUtt	355	-0.55	1
P1	338	O02	sample	AK022678.1	n302045	CAAAGGCACCAAACGUAUAtt	252	0.63	2
P1	339	O03	sample	AF147377.1	n360716	CUGCAAAUGUGGUAUCCAAtt	323	-0.23	2
P1	340	O04	sample	AK023309.1	n313409	CAUUUAUACCGUUACAUUUtt	321	-0.21	1
P1	341	O05	sample	AF147377.1	n360717	GUCAGGAAGUGCUUCCUUAtt	294	0.1	1
P1	342	O06	sample	AK023309.1	n313405	GAAUUAGCAUGCCUGAUUAtt	387	-0.85	1
P1	343	O07	sample	AF147377.1	n360718	GGAAGUUGCUGGGAAAAGUtt	178	1.84	3
P1	344	O08	sample	AK023309.1	n313408	CAGUAUACUUAGGAUUUUUtt	153	2.36	3
P1	345	O09	sample	AF147377.1	n360719	CCUGCUUUCAUGUAGGUAUtt	248	0.69	2
P1	346	O10	sample	AK023309.1	n313407	CUAAGAACUUUCAUUGUUAtt	290	0.15	1
P1	347	O11	sample	AF147377.1	n360721	GCUUGGGAGUUGUCCAGCUtt	353	-0.53	1
P1	348	O12	sample	AK023309.1	n313406	GCAACAGAGUGAGUGUCCAtt	344	-0.45	1
P1	349	O13	sample	AF238487.1	n449864	CUAUCUCACGGAUCAUUUUtt	246	0.72	2
P1	350	O14	sample	AK023882.1	n375424	AGAACAGAAUUAACCGUUUtt	240	0.8	2
P1	351	O15	sample	AF238487.1	n449865	CAAUAACAUAGUCAUGUAUtt	366	-0.66	1
P1	352	O16	sample	AK023882.1	n375425	AGGUAACAGUUAUUGAGUAtt	361	-0.61	1
P1	353	O17	sample	AF238487.1	n449866	CAUGCUGAGUGUUUCAUCAtt	313	-0.12	1
P1	354	O18	sample	AK023882.1	n449901	GCUCUUCCUUAAAACCCUAtt	274	0.34	1
P1	355	O19	sample	AF238487.1	n449867	GGUACGUUGCCAUCUGUCAtt	144	2.57	3
P1	356	O20	sample	AK023882.1	n375422	CUUCCUCUGUAAGACGUGAtt	287	0.18	2
P1	357	O21	sample	AF238487.1	n449868	CAUGCUAAACCCUCUCAUAtt	310	-0.08	1
P1	358	O22	sample	AK023882.1	n375421	CCUCUGAACCAUUGCCGAAtt	265	0.46	2
P1	359	O23	other	empty	empty		263	0.48	1
P1	360	O24	neg	D	s229085	UGUACUGCUUACGAUUCGGtt	194	1.54	2
P1	361	P01	sample	AK055723.1	n374320	GGUUGAUAAUUAUCUAACUtt	252	0.63	2
P1	362	P02	sample	AK093679.1	n375940	UGCUCAGCCUUAUUCAUAAtt	174	1.91	2
P1	363	P03	sample	AK055723.1	n374324	CCAGUGCCCUGAUUCAUUUtt	298	0.05	1
P1	364	P04	sample	AK093679.1	n375935	CAAAUGAUUGUAUUCCAUUtt	381	-0.8	1
P1	365	P05	sample	AK055723.1	n374321	CACUGAGUCUUUAAUAUCAtt	334	-0.34	1
P1	366	P06	sample	AK093679.1	n375933	CAACCACAAGGAUCCAGAUtt	245	0.73	2
P1	367	P07	sample	AK055743.1	n449918	GACUAUUAUUCGAUAAACAtt	243	0.76	1
P1	368	P08	sample	AK093679.1	n375936	AGGUGAGACUGUGAGCUAAtt	269	0.41	2
P1	369	P09	sample	AK055743.1	n449919	GGAUAGCAUUUGGACCACUtt	298	0.05	2
P1	370	P10	sample	AK093679.1	n375934	CUGUUACACUGAGAAUAUUtt	282	0.24	1
P1	371	P11	sample	AK055743.1	n449920	CACUACAACAUUUCAUUAAtt	379	-0.78	1
P1	372	P12	sample	AK093982.1	n374551	GUACCUUAGAUUGACAAUAtt	246	0.72	2
P1	373	P13	sample	AK055743.1	n449921	GGAUUACUGGGUUAUAUGAtt	302	0.01	1
P1	374	P14	sample	AK093982.1	n449950	UAAAUAUGCAGUAAGAAAAtt	361	-0.61	1
P1	375	P15	sample	AK055743.1	n449922	GAAGGAAUUUUGGAUGUGAtt	123	3.12	3
P1	376	P16	sample	AK093982.1	n449951	ACUGUGUAAAUUAAGUUAAtt	310	-0.08	2
P1	377	P17	sample	AK055767.1	n307311	GUAUAGAUAUUAGCAGUGAtt	212	1.23	2
P1	378	P18	sample	AK093982.1	n449952	AUGAUUACCUCUUUGAUAUtt	474	-1.55	1
P1	379	P19	sample	AK055767.1	n307312	GGAUCCAUGCUGCCCUAAAtt	407	-1.03	1
P1	380	P20	sample	AK093982.1	n449953	UUUUAUAUUAAUAACAGCGtt	372	-0.72	1
P1	381	P21	sample	AK055767.1	n307309	CGAUUUAAGGUGCGAGGUAtt	449	-1.37	1
P1	382	P22	sample	AK094212.1	n277603	GAACUAAUGUUCUACAGCAtt	360	-0.6	1
P1	383	P23	neg	B	s814	UCGUAAGUAAGCGCAACCCtt	267	0.43	1
P1	384	P24	other	empty	empty		489	-1.66	1
P2	1	A01	sample	AK094212.1	n277606	GCACAGAAAUAAUGGAGCAtt	518	1.14	2
P2	2	A02	sample	AK098374.1	n349240	CAUGCUAACCUGUCCCUUAtt	720	0	2
P2	3	A03	sample	AK094212.1	n277602	GACUAAUGCUGCAAGGUUAtt	764	-0.2	1
P2	4	A04	sample	AK098374.1	n349237	CGUUUAACAUAUACCCUCUtt	408	1.97	3
P2	5	A05	sample	AK094212.1	n277605	GGAAAGCACAAGUCAUGUAtt	818	-0.44	1
P2	6	A06	sample	AK098374.1	n349236	CCACAUUGCACAGUAAAAAtt	680	0.2	1
P2	7	A07	sample	AK094212.1	n277604	GGGCUUAAAGUUUAUAAGAtt	688	0.16	1
P2	8	A08	sample	AK098374.1	n349235	CCCUGCCUCUUGGAUGAAAtt	691	0.15	1
P2	9	A09	sample	AK094272.1	n288511	GCCUAUUCCUGACUAGCUAtt	875	-0.67	1
P2	10	A10	sample	AK098425.1	n449985	GGAUGUGGGUGAUGAAUAAtt	635	0.44	1
P2	11	A11	sample	AK094272.1	n288517	AGUGCACGGUUUGACCUUUtt	641	0.41	1
P2	12	A12	sample	AK098425.1	n449986	ACUUGAUCAUGGUACAUAAtt	1059	-1.33	1
P2	13	A13	sample	AK094272.1	n288514	CACUUUAUUGAUUGCAAUAtt	761	-0.19	1
P2	14	A14	sample	AK098425.1	n449987	CUUGCAUAAUUGUCUCAAAtt	835	-0.51	1
P2	15	A15	sample	AK094272.1	n288512	GAGACGAACAGAUCACAUUtt	771	-0.23	1
P2	16	A16	sample	AK098425.1	n449988	AUGUUAGUGUUGUACUAUAtt	606	0.6	1
P2	17	A17	sample	AK094272.1	n288513	GUGCUCUACGCAUUCAAUAtt	787	-0.3	1
P2	18	A18	sample	AK098425.1	n449989	GCCUAUACAAGAUGGUGUAtt	984	-1.08	1
P2	19	A19	sample	AK094314.1	n358436	CCAUUUUUCUAGUCAUUUUtt	751	-0.14	1
P2	20	A20	sample	AK123627.1	n338457	GAUUUGACAUUCUACUUUAtt	809	-0.4	1
P2	21	A21	sample	AK094314.1	n358431	CCUCAUACGUAGUCAAAGAtt	541	0.99	1
P2	22	A22	sample	AK123627.1	n338453	GGCUACGAUUGACUUAUUAtt	947	-0.94	1
P2	23	A23	neg	A	s813	UAACGACGCGACGACGUAAtt	812	-0.41	1
P2	24	A24	other	empty	empty		658	0.32	1
P2	25	B01	sample	AK127572.1	n450011	CAGACGAAGGCAUAAGUAAtt	543	0.98	2
P2	26	B02	sample	AL355738.1	n450045	GAAGCAAGCUGCUUAUUUUtt	861	-0.61	1
P2	27	B03	sample	AK127572.1	n450012	GAAAUGAGUCACUAAAUUAtt	630	0.47	1
P2	28	B04	sample	AL355738.1	n450046	CUUAUUUCUUGAGAACAUAtt	747	-0.12	1
P2	29	B05	sample	AK127893.1	n352882	AAAUAAGCCUGGUAGAUUAtt	755	-0.16	1
P2	30	B06	sample	AL833149.1	n450047	AGAGAUUAAUUGUCUGAAUtt	682	0.19	1
P2	31	B07	sample	AK127893.1	n352883	GCCUGGGAAUGUUACCAUAtt	661	0.3	1
P2	32	B08	sample	AL833149.1	n450048	ACCUGUUAGUGUUAGGCUAtt	752	-0.15	1
P2	33	B09	sample	AK127893.1	n352886	GCCUGGGAAUGUCACCAUAtt	637	0.43	1
P2	34	B10	sample	AL833149.1	n450049	GUGACUAACUUUUAGUAAAtt	915	-0.82	1
P2	35	B11	sample	AK127893.1	n352881	GCACUGACUAUAAUAGUCAtt	972	-1.03	1
P2	36	B12	sample	AL833149.1	n450050	GCAUUUCCUGUCAAGUAUAtt	774	-0.25	1
P2	37	B13	sample	AK127893.1	n352880	GGAAUGUCACCGUACGAGAtt	927	-0.87	1
P2	38	B14	sample	AL833149.1	n450051	GAACUUCGUAUGUUGGGAAtt	832	-0.5	1
P2	39	B15	sample	AK127897.1	n450013	GCACAGAGCCGUUGAGUGGtt	791	-0.32	1
P2	40	B16	sample	AM259138.1	n450052	GCGAGAAACUAGUCUAUUAtt	715	0.03	1
P2	41	B17	sample	AK127897.1	n450014	CUUGAUGGCUAGGCCCACUtt	740	-0.09	1
P2	42	B18	sample	AM259138.1	n450053	GAGUCACGAUUACCGCGGAtt	947	-0.94	1
P2	43	B19	sample	AK127897.1	n450015	UCCUGCAUUGUAGCUGCCUtt	920	-0.84	1
P2	44	B20	sample	AM259138.1	n450054	CUGAUAGUUUUGUCUACUAtt	692	0.14	1
P2	45	B21	sample	AK128409.1	n340181	GACCUGCUUUUAUACCGAAtt	859	-0.61	1
P2	46	B22	sample	AM259138.1	n450055	GGACAAGGGCUUGAGUGGAtt	609	0.58	1
P2	47	B23	neg	D	s229085	UGUACUGCUUACGAUUCGGtt	749	-0.13	1
P2	48	B24	other	empty	empty		757	-0.17	1
P2	49	C01	sample	AK094314.1	n358434	GCAUCUUGAACAUAUGGAAtt	558	0.89	2
P2	50	C02	sample	AK123627.1	n338454	GAUUGAUUGUGAAUAUUGUtt	847	-0.56	1
P2	51	C03	sample	AK094314.1	n358435	AACUUCAGGUGAUAUCAUAtt	691	0.15	1
P2	52	C04	sample	AK123627.1	n338451	GAGUCUAUGUUCUUAGACAtt	606	0.6	1
P2	53	C05	sample	AK094314.1	n358432	CUCUCCAUAUGGGUCAUAAtt	881	-0.69	1
P2	54	C06	sample	AK123627.1	n338452	GUAAUGGGUUGUGACAAUAtt	711	0.05	1
P2	55	C07	sample	AK094320.1	n302257	GGUCAUUGCUUGUCAAGAUtt	715	0.03	1
P2	56	C08	sample	AK123638.1	n289760	GGACUGAACUGAGAAGCAAtt	523	1.11	3
P2	57	C09	sample	AK094320.1	n449954	GAAAGUGACCGUAAAAUAAtt	890	-0.73	1
P2	58	C10	sample	AK123638.1	n289757	GAACGACUGUGGUUUAAUUtt	901	-0.77	1
P2	59	C11	sample	AK094320.1	n302255	ACUAUCAAAUAGUACCUAAtt	766	-0.21	1
P2	60	C12	sample	AK123638.1	n289762	GGUGUGGAAUAAAGAUUUAtt	815	-0.42	1
P2	61	C13	sample	AK094320.1	n302253	CACUACUUCUCUGCCCAAAtt	806	-0.39	1
P2	62	C14	sample	AK123638.1	n289761	GAAAAGGAGUUGGUCACUAtt	822	-0.45	1
P2	63	C15	sample	AK094320.1	n302254	GGGCAAAGCUAAUGAUGCAtt	729	-0.04	1
P2	64	C16	sample	AK123638.1	n289758	GGAAAGCAACAUUAGAGUUtt	895	-0.75	1
P2	65	C17	sample	AK094353.1	n449955	CAUCUUGGACUCUUUCCUGtt	771	-0.23	1
P2	66	C18	sample	AK124352.1	n313717	GGAUCAGUCUGGAUGCUCUtt	891	-0.73	1
P2	67	C19	sample	AK094353.1	n449956	UGAGUGCCGGCGCGCGGGAtt	746	-0.12	1
P2	68	C20	sample	AK124352.1	n313719	CAACCAGGGUUAUAAGUCAtt	815	-0.42	1
P2	69	C21	sample	AK094353.1	n449957	UGAGUCCGGCCGGGCGGGAtt	806	-0.39	1
P2	70	C22	sample	AK124352.1	n313722	AGUAAGUGCUUGUUAAAGAtt	887	-0.72	1
P2	71	C23	neg	B	s814	UCGUAAGUAAGCGCAACCCtt	622	0.51	2
P2	72	C24	pos	COPB2	n446489	CUACCAUUCCAAAAGAACAtt	354	2.46	5
P2	73	D01	sample	AK128409.1	n340182	GGUCUUAAAUUGAGCCGUAtt	672	0.24	1
P2	74	D02	sample	AM259138.1	n450056	GUACAGCAGACUACGCACAtt	533	1.05	1
P2	75	D03	sample	AK128409.1	n340183	AGGUAGAUAUGGUACAUUUtt	842	-0.54	1
P2	76	D04	sample	AX721100.1	n450057	GAGUAUAAUUGGAGCUAUAtt	932	-0.89	1
P2	77	D05	sample	AK128409.1	n340184	GCACAGAGCCUAAUGGUUAtt	782	-0.28	1
P2	78	D06	sample	AX721100.1	n335984	ACCUGUCACUCUUUCCUCAtt	956	-0.98	2
P2	79	D07	sample	AK128409.1	n340188	UCAUUGGAAUUGCAAGGAAtt	701	0.1	2
P2	80	D08	sample	AX721100.1	n335982	ACACCCAGGUUAUUAUGAUtt	878	-0.68	1
P2	81	D09	sample	AK128479.1	n450016	GUAAUGUACUUAUGGAUGAtt	657	0.32	1
P2	82	D10	sample	AX721100.1	n450058	UACCUACUUUGAGAAGAAAtt	1072	-1.37	1
P2	83	D11	sample	AK128479.1	n450017	CCAGGUCACUGUUGUCGAAtt	751	-0.14	1
P2	84	D12	sample	AX721100.1	n450059	UGACUUCUCUGGUCUGCUAtt	1070	-1.37	1
P2	85	D13	sample	AK128479.1	n450018	CCGGAACUCCUGGAAGUUGtt	618	0.53	1
P2	86	D14	sample	AX721213.1	n450060	AGACAAAUUUAGCAUACAAtt	848	-0.56	2
P2	87	D15	sample	AK128479.1	n450019	CAGCUGGACUGAUGCGUGAtt	722	0	1
P2	88	D16	sample	AX721213.1	n450061	UGUAAACAGUCACAAGAAAtt	654	0.34	1
P2	89	D17	sample	AK128479.1	n450020	GAACAUGGAUGCAGGCCCAtt	817	-0.43	1
P2	90	D18	sample	AX721213.1	n450062	CCUGACAUCUGGACAGGUAtt	726	-0.02	1
P2	91	D19	sample	AK128687.1	n372371	GCAAGAAUCUUGAUAGGUUtt	613	0.56	1
P2	92	D20	sample	AX721213.1	n450063	AAAGUAGAUGCUCAACUGAtt	792	-0.33	1
P2	93	D21	sample	AK128687.1	n372375	GGAGUUUAAUUGGAAUGAAtt	1060	-1.33	1
P2	94	D22	sample	AX721213.1	n450064	CCUCUACCUGAUCCACCCUtt	651	0.35	1
P2	95	D23	pos	KIF11	n446487	GCAGAAAUCUAAGGAUAUAtt	153	5.37	5
P2	96	D24	other	empty	empty		842	-0.54	1
P2	97	E01	sample	AK094401.1	n321095	AGAUCUCGCUUUUCAAAAUtt	469	1.49	1
P2	98	E02	sample	AK124352.1	n313718	GAUUUACACUACAAUGGAAtt	774	-0.25	1
P2	99	E03	sample	AK094401.1	n321090	CCAAGAAUCGCGUUCAUAAtt	471	1.47	1
P2	100	E04	sample	AK124352.1	n313724	CGAUGAUGGGAGUAAAGAUtt	893	-0.74	1
P2	101	E05	sample	AK094401.1	n321094	AUAGCUUGCUGGUCCUAUAtt	754	-0.15	1
P2	102	E06	sample	AK124454.1	n351669	CACUGUAUCUCAUACCCUAtt	591	0.69	1
P2	103	E07	sample	AK094401.1	n321092	CACAAGACAUCUAACAGUAtt	611	0.57	1
P2	104	E08	sample	AK124454.1	n351671	GACUCAUGCUGGAAAUUCAtt	790	-0.32	1
P2	105	E09	sample	AK094401.1	n321093	GAUUUUCACUAAGUUCUGUtt	715	0.03	1
P2	106	E10	sample	AK124454.1	n351670	GCUUCAAGCUGCUAAACUAtt	687	0.17	3
P2	107	E11	sample	AK094765.1	n449958	ACAUGGUCCGUAAAAUACAtt	835	-0.51	1
P2	108	E12	sample	AK124454.1	n351668	CCAUAAUGAUAUAUGUCCAtt	922	-0.85	1
P2	109	E13	sample	AK094765.1	n334079	GGCGGUUCCUUAUAGUACAtt	892	-0.74	1
P2	110	E14	sample	AK124454.1	n449990	GAAAUGUGGUUCACAUAAAtt	899	-0.76	1
P2	111	E15	sample	AK094765.1	n334081	AGUACGGUUUUAAAAACAAtt	581	0.75	2
P2	112	E16	sample	AK124874.1	n449991	CUUCUGUCUGUACUACUCAtt	322	2.79	2
P2	113	E17	sample	AK094765.1	n334080	AGUAAAUAAUUGGUCUUCAtt	590	0.69	1
P2	114	E18	sample	AK124874.1	n449992	AUAAAACUUGGACUCCACUtt	855	-0.59	1
P2	115	E19	sample	AK094765.1	n334078	CACCCAUACAUUUCGAAUUtt	907	-0.79	1
P2	116	E20	sample	AK124874.1	n449993	AGAGCGCUGGCCGUGUGCUtt	746	-0.12	1
P2	117	E21	sample	AK094950.1	n332889	GCAGUUAUCUGAGAAUAUAtt	773	-0.24	1
P2	118	E22	sample	AK125133.1	n303995	CGCCCAGUCUGAUAAAUCUtt	530	1.07	1
P2	119	E23	neg	A	s813	UAACGACGCGACGACGUAAtt	787	-0.3	1
P2	120	E24	pos	PLK1	n446490	CCAUAUGAAUUGUACAGAAtt	63	8.44	5
P2	121	F01	sample	AK128687.1	n372374	GAGUUGUUGUGAAUAGGAAtt	685	0.18	2
P2	122	F02	sample	AX765693.1	n450065	GCAGGAUACUAUUAUCAUUtt	707	0.07	1
P2	123	F03	sample	AK128687.1	n372369	GCCCGUUUCUGGUCUCAUUtt	507	1.22	2
P2	124	F04	sample	AX765693.1	n450066	GCAAUAGACCUUUCUGUUUtt	602	0.62	1
P2	125	F05	sample	AK128687.1	n372377	CAAUUACCCAAUUUAAUCAtt	765	-0.21	1
P2	126	F06	sample	AX765693.1	n450067	CGUGGUUGGACUUCCCAAAtt	620	0.52	2
P2	127	F07	sample	AK128846.1	n357451	CUGCCCACCUAGUCCUGUAtt	742	-0.1	2
P2	128	F08	sample	AX765693.1	n450068	GGAUGGUUCCCUCCAUGGAtt	872	-0.66	1
P2	129	F09	sample	AK128846.1	n357454	CCCGUUCCCUUCUCUCACAtt	817	-0.43	1
P2	130	F10	sample	AX765693.1	n450069	GCCUCCUCAGAAUCACCAAtt	937	-0.91	1
P2	131	F11	sample	AK128846.1	n357452	GGAUUUUAGACGGUGCUGAtt	718	0.01	1
P2	132	F12	sample	AX765710.1	n450070	GGACUUCAAAUGUCAGAAAtt	752	-0.15	1
P2	133	F13	sample	AK128846.1	n357455	GCUCCAACCUAGCAGCAGAtt	720	0	1
P2	134	F14	sample	AX765710.1	n450071	CGGUUACCUUUGACACUGAtt	998	-1.13	1
P2	135	F15	sample	AK128846.1	n357453	CAGCCUAGGUGACGGAGAAtt	696	0.12	2
P2	136	F16	sample	AX765710.1	n450072	GCAGAUCCUGAAUCAUUAAtt	1014	-1.18	1
P2	137	F17	sample	AK129571.1	n314158	GAACAGGCCUUGAAAGUCUtt	748	-0.13	1
P2	138	F18	sample	AX765710.1	n450073	CACUAAAUCUACUCCAUUUtt	634	0.45	1
P2	139	F19	sample	AK129571.1	n314162	AGCCUUAGUUUCUCCCGUAtt	857	-0.6	1
P2	140	F20	sample	AX765710.1	n450074	GGUGCUUCUCAACAGCGAAtt	851	-0.57	1
P2	141	F21	sample	AK129571.1	n314159	GAAUGACCUAGGUCUCUGAtt	965	-1.01	1
P2	142	F22	sample	AX765717.1	n450075	GCAUGACCCUGGCGUUGAAtt	903	-0.78	2
P2	143	F23	neg	D	s229085	UGUACUGCUUACGAUUCGGtt	710	0.05	1
P2	144	F24	other	empty	empty		894	-0.74	1
P2	145	G01	sample	AK094950.1	n332887	CCACGAACAUCACAAAUAAtt	831	-0.49	1
P2	146	G02	sample	AK125133.1	n303993	GGACAGUCAUUACCUAUAUtt	402	2.02	3
P2	147	G03	sample	AK094950.1	n449959	CAAAUUCUCAAAUCUCAUAtt	537	1.02	1
P2	148	G04	sample	AK125133.1	n303994	GGCAAAUUCUGUUAGGUCUtt	884	-0.71	1
P2	149	G05	sample	AK094950.1	n449960	GCAUAAUUGUUAGUGGAAUtt	922	-0.85	1
P2	150	G06	sample	AK125133.1	n303996	GCAUAAUAGACAUUCCCAUtt	795	-0.34	2
P2	151	G07	sample	AK094950.1	n332883	GCAUGGUUGUAGCUCAACAtt	599	0.64	1
P2	152	G08	sample	AK125133.1	n303997	GAAUGCAUGCUAAAUUCCAtt	762	-0.19	1
P2	153	G09	sample	AK095226.1	n361558	GCCUAUUUAUUAAACAGUAtt	657	0.32	1
P2	154	G10	sample	AK125258.1	n290950	GGUUCCAUGUUGAAAGUAAtt	577	0.77	2
P2	155	G11	sample	AK095226.1	n361559	GAGAAAAACUCUCAGCUAAtt	737	-0.08	1
P2	156	G12	sample	AK125258.1	n290951	GGCUUGAGUUGCUUACUAUtt	837	-0.52	1
P2	157	G13	sample	AK095226.1	n361562	GGAGAACUUUGGAAUUUUUtt	782	-0.28	1
P2	158	G14	sample	AK125258.1	n290949	CUAUGAACUUAGGAAGUUAtt	752	-0.15	2
P2	159	G15	sample	AK095226.1	n361557	AGUUUGCCUUAGUGAUUCAtt	895	-0.75	1
P2	160	G16	sample	AK125258.1	n290952	AAACCUCAUUCUAAGUUUAtt	786	-0.3	2
P2	161	G17	sample	AK095226.1	n361560	CUACGUAAAAUGACACUCAtt	709	0.06	1
P2	162	G18	sample	AK125258.1	n290948	GGAAGAACAAUAACCUUCAtt	851	-0.57	1
P2	163	G19	sample	AK095251.1	n449961	CACUAGACCGUUUUCCUUUtt	601	0.63	2
P2	164	G20	sample	AK125275.1	n449994	CAAACUUGCUGGGAAUAAAtt	602	0.62	2
P2	165	G21	sample	AK095251.1	n320143	GACUGUCGGUGUCAAAUGAtt	723	-0.01	1
P2	166	G22	sample	AK125275.1	n294283	GAACUUCCCGUGUCCGUUUtt	851	-0.57	2
P2	167	G23	other	empty	empty		700	0.1	1
P2	168	G24	neg	B	s814	UCGUAAGUAAGCGCAACCCtt	890	-0.73	1
P2	169	H01	sample	AK129571.1	n314161	GCCUUUGGUAAGUAAUUUAtt	755	-0.16	1
P2	170	H02	sample	AX765717.1	n450076	UGGACUUUCUUAUACGAGUtt	789	-0.31	1
P2	171	H03	sample	AK129571.1	n314160	CUAAAUGAGUUAAUCUUCAtt	545	0.97	1
P2	172	H04	sample	AX765717.1	n450077	CGUGCUCAGGAAUAGAAGGtt	630	0.47	1
P2	173	H05	sample	AK129745.1	n450021	GGUUAGAGGUUAAGACUGAtt	682	0.19	1
P2	174	H06	sample	AX765717.1	n450078	GAGUAGUUCUGCUCCCAAGtt	695	0.13	1
P2	175	H07	sample	AK129745.1	n450022	UGAUCCUUGUGAAACCAAAtt	781	-0.28	1
P2	176	H08	sample	AX765717.1	n450079	GGAGUCUGAAGUCUGUUCAtt	705	0.08	1
P2	177	H09	sample	AK129745.1	n450023	GCCUUGCACUGAGGAAGAAtt	535	1.03	2
P2	178	H10	sample	AX801697.1	n356829	CCAUUGUAACAGUAAGUUUtt	629	0.47	1
P2	179	H11	sample	AK129745.1	n450024	GGGACAGGCUAUUCUCAGAtt	271	3.39	4
P2	180	H12	sample	AX801697.1	n356831	GAAUGAAUCAGUCAGGUGAtt	815	-0.42	1
P2	181	H13	sample	AK129745.1	n450025	GGAGAGACAUUUCCCUAGAtt	746	-0.12	1
P2	182	H14	sample	AX801697.1	n356832	AGGUUUUAGUGCCUACGAUtt	591	0.69	1
P2	183	H15	sample	AK129828.1	n450026	CGAUAAGUUGUAAUACAUUtt	601	0.63	2
P2	184	H16	sample	AX801697.1	n356833	UGUUAUAUGGGCCCACUUUtt	684	0.18	1
P2	185	H17	sample	AK129828.1	n450027	GCAGAGCCCUGAGUUAAAAtt	766	-0.21	1
P2	186	H18	sample	AX801697.1	n450080	GAGGAUAAAACAAUGGGUUtt	700	0.1	1
P2	187	H19	sample	AK129828.1	n450028	CAGAAGAACUAAAAUGGAAtt	674	0.23	2
P2	188	H20	sample	AY007090.1	n450081	CAACAACGGUGUAACUUUAtt	846	-0.55	2
P2	189	H21	sample	AK129828.1	n450029	CAUUCAUAGUAUCCCAAAAtt	657	0.32	1
P2	190	H22	sample	AY007090.1	n450082	AGGUUAGUCUUGUAAAUCAtt	619	0.53	1
P2	191	H23	neg	B	s814	UCGUAAGUAAGCGCAACCCtt	847	-0.56	1
P2	192	H24	other	empty	empty		885	-0.71	1
P2	193	I01	sample	AK095251.1	n320145	AAAGAUACAUAACGAGUUAtt	682	0.19	1
P2	194	I02	sample	AK125275.1	n294285	CACUGAUAGUGUGAAAGCAtt	648	0.37	2
P2	195	I03	sample	AK095251.1	n320144	GGAAGGCAGUGACCCAUAUtt	434	1.76	2
P2	196	I04	sample	AK125275.1	n294284	GGAUGUAUUGUGGACAUUUtt	769	-0.22	1
P2	197	I05	sample	AK095251.1	n320142	GCAGUGGAGGUGAUAAAGAtt	583	0.74	1
P2	198	I06	sample	AK125275.1	n449995	GCAGUGGGACCAAAAAUGAtt	624	0.5	1
P2	199	I07	sample	AK095484.1	n279354	AAAUCUAACUGGUCAUGAAtt	858	-0.6	1
P2	200	I08	sample	AK125541.1	n330421	CAAAUGAUAGUUUAGGUUAtt	960	-0.99	1
P2	201	I09	sample	AK095484.1	n449962	GGAAAUCAGCUAUCAAGUUtt	835	-0.51	1
P2	202	I10	sample	AK125541.1	n330419	GGAAGUGGAACAUCACAUAtt	717	0.02	1
P2	203	I11	sample	AK095484.1	n279347	GGUAUGGAUUGAUAGGCUAtt	890	-0.73	1
P2	204	I12	sample	AK125541.1	n330417	GCACCAAUGAUCCAUGUAAtt	689	0.16	1
P2	205	I13	sample	AK095484.1	n449963	GAAUGAGGUUUUUAUAACUtt	776	-0.25	1
P2	206	I14	sample	AK125541.1	n449996	GCAUUAGGAAAUAUACCUAtt	829	-0.48	2
P2	207	I15	sample	AK095484.1	n279349	CUCCAUAAAUUCCGCCUUAtt	733	-0.06	2
P2	208	I16	sample	AK125541.1	n330420	GGUUAUUUACAUUAUCCUUtt	824	-0.46	1
P2	209	I17	sample	AK096135.1	n326780	GCCUCUUACUGGGUCUUCAtt	679	0.21	1
P2	210	I18	sample	AK125689.1	n315759	CGAGUGACCUGUAUGUGAAtt	782	-0.28	1
P2	211	I19	sample	AK096135.1	n326783	GAAGCCCGCUGUAAAUGUAtt	758	-0.17	2
P2	212	I20	sample	AK125689.1	n315757	CAACCACAGUUACCCGACAtt	883	-0.7	1
P2	213	I21	sample	AK096135.1	n326781	CAUUCACGAUGGAAUCUGUtt	730	-0.04	1
P2	214	I22	sample	AK125689.1	n315762	CAAGGGAACUGGGAUGUGAtt	549	0.94	3
P2	215	I23	other	empty	empty		579	0.76	1
P2	216	I24	neg	A	s813	UAACGACGCGACGACGUAAtt	734	-0.06	2
P2	217	J01	sample	AK129828.1	n450030	GUUUGUCAGUAACUACGAAtt	718	0.01	2
P2	218	J02	sample	AY007090.1	n450083	CAGCUUUUCCUACAACAUAtt	812	-0.41	2
P2	219	J03	sample	AK130154.1	n450031	GCACAUCCGUUUCAUAUCAtt	701	0.1	1
P2	220	J04	sample	AY007090.1	n450084	AGCAUUUAAUGCAAACAUAtt	809	-0.4	1
P2	221	J05	sample	AK130154.1	n357826	CCACUCACAGCUGAACUAAtt	610	0.58	2
P2	222	J06	sample	AY007090.1	n450085	CACCUAAACUAAAAUUUCUtt	820	-0.45	1
P2	223	J07	sample	AK130154.1	n357823	GCAUUAUCCAACCUCAAUAtt	822	-0.45	1
P2	224	J08	sample	AY129010.1	n285148	GAGUCACACUGGAUUUACAtt	810	-0.4	1
P2	225	J09	sample	AK130154.1	n357827	AGAUGAAGUUACCACUUUUtt	743	-0.1	1
P2	226	J10	sample	AY129010.1	n285149	GCUUAUCUGUAAUCUGCUUtt	872	-0.66	3
P2	227	J11	sample	AK130154.1	n357825	GGGUUAAAGAUAACAUCCAtt	683	0.19	2
P2	228	J12	sample	AY129010.1	n285150	CCUUGUUUCCUAACUCCAAtt	757	-0.17	1
P2	229	J13	sample	AK130197.1	n281615	UGAGUUCACUGUUAAUUAAtt	659	0.31	2
P2	230	J14	sample	AY129010.1	n285151	CUUUCCGCAUGAUUAUUGAtt	895	-0.75	1
P2	231	J15	sample	AK130197.1	n281611	AGCUCUACUUCAACGACAAtt	546	0.96	2
P2	232	J16	sample	AY129010.1	n285152	UGCUUUCUGUCAGAGGUAUtt	680	0.2	1
P2	233	J17	sample	AK130197.1	n281609	CCUUGAACCUGCUUAAGAAtt	704	0.08	2
P2	234	J18	sample	AY509916.1	n294297	GGCAUCUGGUGAAACCUGAtt	632	0.46	1
P2	235	J19	sample	AK130197.1	n281612	GAACCAACUUCAUUCGUGUtt	979	-1.06	2
P2	236	J20	sample	AY509916.1	n450086	CUUGCAACCUGGUUCUUCAtt	619	0.53	4
P2	237	J21	sample	AK130197.1	n281610	CAGCAACCCUGUUCUCAGAtt	659	0.31	1
P2	238	J22	sample	AY509916.1	n450087	GAGUGAAGCUUUUCCCUCUtt	484	1.38	1
P2	239	J23	pos	COPB2	n446489	CUACCAUUCCAAAAGAACAtt	325	2.76	5
P2	240	J24	other	empty	empty		675	0.23	1
P2	241	K01	sample	AK096135.1	n326779	GAACCUUAAACAAUAUCCAtt	909	-0.8	1
P2	242	K02	sample	AK125689.1	n315758	GGUCAGAUGUAACUUGUAUtt	242	3.78	4
P2	243	K03	sample	AK096135.1	n326782	CAGUUUCUUUAUUAGUCAAtt	682	0.19	2
P2	244	K04	sample	AK125689.1	n315760	AGAGCAACCGAGAGAUAUAtt	715	0.03	1
P2	245	K05	sample	AK097045.1	n449964	CCCGGAGGUAUUUUCAAGAtt	704	0.08	1
P2	246	K06	sample	AK125912.1	n449997	GGAAGACACUGGAUACUAUtt	625	0.49	2
P2	247	K07	sample	AK097045.1	n449965	CUCCGCCUGCAUUUCUUUUtt	735	-0.07	1
P2	248	K08	sample	AK125912.1	n449998	GCCUUAUGAGGUACAUAUAtt	871	-0.65	1
P2	249	K09	sample	AK097045.1	n449966	GAUGCAAACCUCAAUCCCUtt	625	0.49	1
P2	250	K10	sample	AK125912.1	n449999	GUAUCUCGGUGAUAAAGAUtt	744	-0.11	1
P2	251	K11	sample	AK097045.1	n449967	ACGCUACCAUGGCGUGAGAtt	631	0.46	2
P2	252	K12	sample	AK125912.1	n450000	CAAUUCUUAGAGUAACUUUtt	738	-0.08	1
P2	253	K13	sample	AK097045.1	n449968	GAUUACUUAGUUAUGGCCUtt	557	0.89	1
P2	254	K14	sample	AK125912.1	n450001	GUAUUAAACCAGUAAGGAAtt	936	-0.9	1
P2	255	K15	sample	AK097252.1	n295625	GCACCAGGCUUAAUAUUGAtt	836	-0.51	1
P2	256	K16	sample	AK126411.1	n306604	CCUGUAUACUUAAUCUUCAtt	667	0.27	2
P2	257	K17	sample	AK097252.1	n295622	GAUUUAUGGUAUAAGCUUUtt	918	-0.84	1
P2	258	K18	sample	AK126411.1	n306605	GAAUGUCACUAGAUUGAGAtt	847	-0.56	1
P2	259	K19	sample	AK097252.1	n295624	GGAAAUGGUUUUAACAGUAtt	608	0.59	2
P2	260	K20	sample	AK126411.1	n306601	GGUACUCACUAGAUCCUUAtt	1069	-1.36	1
P2	261	K21	sample	AK097252.1	n295627	CAAAUAUAAGUGGACUUUAtt	701	0.1	1
P2	262	K22	sample	AK126411.1	n306603	GGAUUUGAAAGACUCUCUAtt	741	-0.09	1
P2	263	K23	other	empty	empty		745	-0.11	1
P2	264	K24	neg	D	s229085	UGUACUGCUUACGAUUCGGtt	678	0.21	1
P2	265	L01	sample	AK130892.1	n362911	GGUAAGUCCUGUGACAUAAtt	819	-0.44	2
P2	266	L02	sample	AY509916.1	n450088	CGACAAACCUGAGGUCAUUtt	843	-0.54	1
P2	267	L03	sample	AK130892.1	n362915	CAGUGUUUACCACAAAAUAtt	779	-0.27	1
P2	268	L04	sample	AY509916.1	n450089	CGGUGGGUUUGUGAAGACAtt	568	0.83	3
P2	269	L05	sample	AK130892.1	n362912	GCAUAGCAUAUUACAUAGAtt	949	-0.95	1
P2	270	L06	sample	AY671760.1	n450090	CUCCCACUAUGAUAGAUUUtt	998	-1.13	1
P2	271	L07	sample	AK130892.1	n362914	GAACUUUAUAGGAGAAAGAtt	697	0.12	2
P2	272	L08	sample	AY671760.1	n450091	GGGUGCUGCUGAUGUCAGAtt	370	2.31	5
P2	273	L09	sample	AK130892.1	n362913	GCAUCUAGUCUGGUAAAAAtt	652	0.35	1
P2	274	L10	sample	AY671760.1	n450092	UGAUGGAGUCGGGAAGGAAtt	960	-0.99	1
P2	275	L11	sample	AK131570.1	n285449	GAAGCAAAGUUAAAUCCUAtt	773	-0.24	2
P2	276	L12	sample	AY671760.1	n450093	CUGAUAUGGUGACUCGACUtt	755	-0.16	1
P2	277	L13	sample	AK131570.1	n450032	GCAAGUAUAUAACUUUGAAtt	873	-0.66	1
P2	278	L14	sample	AY671760.1	n450094	GCUUCAGGGAGAACUGGUUtt	572	0.8	3
P2	279	L15	sample	AK131570.1	n285455	UCAUCCAGCUAAUAUUUUAtt	811	-0.41	1
P2	280	L16	sample	AY927479.1	n273634	GGCUUGAUCUCAUCCAGGAtt	908	-0.8	1
P2	281	L17	sample	AK131570.1	n285450	CGGCUAAAAUUUUUGUAUUtt	787	-0.3	1
P2	282	L18	sample	AY927479.1	n450095	GGUACGCUCUAUACAGGAAtt	584	0.73	2
P2	283	L19	sample	AK131570.1	n285451	AAAUCGUGAUCCCAGAUUAtt	720	0	1
P2	284	L20	sample	AY927479.1	n450096	GACUCUUCAGGGUCUGAAUtt	535	1.03	1
P2	285	L21	sample	AK307360.1	n450033	AAGUUUUCCCUAAAAGUUAtt	848	-0.56	1
P2	286	L22	sample	AY927479.1	n450097	GUCCUUGGUUUGCACCAGAtt	558	0.89	3
P2	287	L23	neg	A	s813	UAACGACGCGACGACGUAAtt	745	-0.11	1
P2	288	L24	other	empty	empty		805	-0.38	1
P2	289	M01	sample	AK097252.1	n295620	GAUUGUCUUGAGUCAGAUAtt	323	2.78	3
P2	290	M02	sample	AK126411.1	n306602	CCUGAUCUGUAAUAGGGAAtt	708	0.06	2
P2	291	M03	sample	AK097544.1	n449969	GAACAUGGAUUGUCUGUUAtt	627	0.48	1
P2	292	M04	sample	AK126744.1	n450002	CUCCCACCCUCGUGCCUGGtt	557	0.89	2
P2	293	M05	sample	AK097544.1	n449970	GCACAAUAAGAAUACAGGAtt	672	0.24	1
P2	294	M06	sample	AK126744.1	n450003	UCCAUAAAGGAGAGUGGGAtt	734	-0.06	1
P2	295	M07	sample	AK097544.1	n449971	CUACAGCUUUUAUUGAUUUtt	547	0.96	2
P2	296	M08	sample	AK126744.1	n450004	ACCAAAAGUAGCAUAGGAUtt	702	0.09	2
P2	297	M09	sample	AK097544.1	n449972	GUGAUUGCAUGCUUACGUAtt	613	0.56	2
P2	298	M10	sample	AK126781.1	n277441	ACACCAUACUUUACCCAGAtt	536	1.03	3
P2	299	M11	sample	AK097544.1	n449973	GGCUUUUUAAGAAUCAGCAtt	684	0.18	1
P2	300	M12	sample	AK126781.1	n277434	GGCGAAACAUUAAAUAGGAtt	728	-0.03	1
P2	301	M13	sample	AK097569.1	n356454	GUGCUGCAAUGGUAACUCAtt	666	0.27	2
P2	302	M14	sample	AK126781.1	n277435	GGAAUAUCAUUAGCUAAAUtt	467	1.5	2
P2	303	M15	sample	AK097569.1	n449974	GUCUCGUUCCGGUUUGAAAtt	746	-0.12	1
P2	304	M16	sample	AK126781.1	n277433	GCUGGUGAAUGGGCAAACAtt	654	0.34	2
P2	305	M17	sample	AK097569.1	n356453	AGUUUGUAAACGUACCAAUtt	524	1.1	2
P2	306	M18	sample	AK126781.1	n277437	UGAUGGAAGUGAUCAGGGAtt	604	0.61	1
P2	307	M19	sample	AK097569.1	n356451	GAAAUUUGAGCUGCCCUUAtt	567	0.83	3
P2	308	M20	sample	AK127284.1	n450005	GCAUGGAGAGGUUCAGUAAtt	706	0.07	1
P2	309	M21	sample	AK097569.1	n356452	AGUUGAGAAUCGACAAAUAtt	706	0.07	2
P2	310	M22	sample	AK127284.1	n450006	GGUAUUGACUAAUCGUAGAtt	868	-0.64	1
P2	311	M23	other	empty	empty		828	-0.48	1
P2	312	M24	pos	KIF11	n446487	GCAGAAAUCUAAGGAUAUAtt	95	7.02	5
P2	313	N01	sample	AK307360.1	n450034	GCCUUCUCGUCAGAACUUUtt	618	0.53	1
P2	314	N02	sample	AY927479.1	n273635	GCGAGGUAGUCAGCAAACAtt	432	1.77	2
P2	315	N03	sample	AK307360.1	n450035	CCUUAAUCCUCUUCAUUAAtt	529	1.07	2
P2	316	N04	sample	AY927509.1	n274491	AGGUCAUGGCUGUCCCUUAtt	713	0.04	1
P2	317	N05	sample	AK307360.1	n450036	ACAUCAACUCAGCUCCUUAtt	304	2.99	3
P2	318	N06	sample	AY927509.1	n274493	UGUCCUACAUGGCAAGUUCtt	719	0.01	1
P2	319	N07	sample	AK307360.1	n450037	UGAGGAUCUUUGAAAGCAAtt	531	1.06	2
P2	320	N08	sample	AY927509.1	n274489	CACCUGUCCUGACUACUCUtt	283	3.24	3
P2	321	N09	sample	AL117475.1	n289690	AGACCUUAGGGAAACAUUUtt	723	-0.01	1
P2	322	N10	sample	AY927509.1	n274490	GGUUGUUUCCAGACAUGCUtt	633	0.45	1
P2	323	N11	sample	AL117475.1	n289689	GACUCGAUCUCUAAUAAAAtt	506	1.23	2
P2	324	N12	sample	AY927509.1	n274492	UGGCCUUGGUUUUCCAAAUtt	532	1.05	1
P2	325	N13	sample	AL117475.1	n289694	GCAUGUCACCAUUUGUUAUtt	1042	-1.27	1
P2	326	N14	sample	AY927533.1	n274319	GCAAAUCGCAGCCCAGAAAtt	856	-0.59	1
P2	327	N15	sample	AL117475.1	n289688	GAGUUUGCUAUGAUGCUUAtt	769	-0.22	1
P2	328	N16	sample	AY927533.1	n450098	GGAGAUGCGUGCCCUCCAAtt	831	-0.49	1
P2	329	N17	sample	AL117475.1	n289687	GCACUUUUCCCUGCCGUUUtt	763	-0.2	1
P2	330	N18	sample	AY927533.1	n450099	CACUUGCUCUAAGUCACCAtt	629	0.47	2
P2	331	N19	sample	AL117625.1	n283969	GAGUGAAAGGUGAACGAAAtt	556	0.9	1
P2	332	N20	sample	AY927533.1	n450100	AGAAGACAAGGAGUGAGGAtt	592	0.68	1
P2	333	N21	sample	AL117625.1	n283973	AGCAGAAAAUAGUCAUUCAtt	695	0.13	2
P2	334	N22	sample	AY927533.1	n450101	AAGGGACGCUUCCUGAUUUtt	802	-0.37	1
P2	335	N23	pos	PLK1	n446490	CCAUAUGAAUUGUACAGAAtt	29	11.12	5
P2	336	N24	other	empty	empty		834	-0.5	1
P2	337	O01	sample	AK097932.1	n449975	GCACGGACAUAGGACAUUUtt	479	1.42	1
P2	338	O02	sample	AK127284.1	n450007	CAGCCUGAGUAGUUCUGAAtt	839	-0.52	1
P2	339	O03	sample	AK097932.1	n449976	UCACUAACGUGUAUAAAUAtt	755	-0.16	1
P2	340	O04	sample	AK127284.1	n450008	GCUUUGUAUCUACCAGGAAtt	669	0.26	2
P2	341	O05	sample	AK097932.1	n449977	CUCAGUUAAUUGUUCCUAAtt	685	0.18	1
P2	342	O06	sample	AK127284.1	n450009	GCUUAGGACAUUUCAGGCAtt	676	0.22	1
P2	343	O07	sample	AK097932.1	n449978	UACUUCUUUUCGACCUUUAtt	477	1.43	1
P2	344	O08	sample	AK127399.1	n289959	GAUUUCUUAUGGAACAGAAtt	645	0.39	2
P2	345	O09	sample	AK097932.1	n449979	UAAGUGGUCUUGUUAGGUAtt	779	-0.27	1
P2	346	O10	sample	AK127399.1	n289951	GCAUCCACAUUGCUACAAAtt	575	0.78	2
P2	347	O11	sample	AK098031.1	n449980	GAAAAUGACUGAAAGAUUAtt	758	-0.17	1
P2	348	O12	sample	AK127399.1	n289953	CCUGUAUAGUCAGACCAUAtt	639	0.42	2
P2	349	O13	sample	AK098031.1	n449981	CGCAUUUAACCACUAUUUAtt	571	0.81	1
P2	350	O14	sample	AK127399.1	n289958	GGCUUUUGCCUAUAUUAUUtt	748	-0.13	1
P2	351	O15	sample	AK098031.1	n449982	GGUCAGGUGCGGUUUUAAAtt	759	-0.18	1
P2	352	O16	sample	AK127399.1	n289952	GGCAUGUAGCUGAUGCAUAtt	582	0.74	2
P2	353	O17	sample	AK098031.1	n449983	UCAAGAUAUUCUUCACGUAtt	602	0.62	2
P2	354	O18	sample	AK127572.1	n296921	GGUUAUCUCUCUUCCACAAtt	449	1.64	2
P2	355	O19	sample	AK098031.1	n449984	CUUCCAUUUUUCAAACAUUtt	499	1.27	3
P2	356	O20	sample	AK127572.1	n296924	GCAAGAAUGACAAUAGAAAtt	503	1.25	1
P2	357	O21	sample	AK098374.1	n349238	CAGAUUUCGUGAAAACUCAtt	854	-0.59	1
P2	358	O22	sample	AK127572.1	n450010	GAAUCUGUCCCGUUACAUAtt	765	-0.21	2
P2	359	O23	other	empty	empty		679	0.21	2
P2	360	O24	neg	D	s229085	UGUACUGCUUACGAUUCGGtt	691	0.15	2
P2	361	P01	sample	AL117625.1	n283971	GAAGCUGAAUUUCUGUUUAtt	499	1.27	1
P2	362	P02	sample	AY927604.1	n274251	GGCUGCGUCUCAUAAAAUAtt	526	1.09	1
P2	363	P03	sample	AL117625.1	n283970	CAUCAUAUCAGGACAAAAAtt	523	1.11	1
P2	364	P04	sample	AY927604.1	n274255	GCAGUGAUUCGGACUCUGCtt	734	-0.06	1
P2	365	P05	sample	AL117625.1	n283972	AAGUGUAUCAUGAGAUAUAtt	908	-0.8	1
P2	366	P06	sample	AY927604.1	n274252	GGCACGUCAGCGUCACAUUtt	506	1.23	2
P2	367	P07	sample	AL137447.1	n311801	GAAUAGAGAUUUAAGCUUUtt	503	1.25	2
P2	368	P08	sample	AY927604.1	n274253	ACACCUCUGCAUGGACGAAtt	706	0.07	1
P2	369	P09	sample	AL137447.1	n450038	CUAAGAAACUUGAGAAAUAtt	594	0.67	3
P2	370	P10	sample	AY927604.1	n274254	CCGGUGGACUAUCGUCAAAtt	815	-0.42	1
P2	371	P11	sample	AL137447.1	n450039	GAAAAUUAUUGGGUAUGUAtt	771	-0.23	1
P2	372	P12	sample	BC002421.2	n450102	CCCUUUCCCUGAUACUUUUtt	759	-0.18	1
P2	373	P13	sample	AL137447.1	n450040	GGAUGUAAUUUCCUGCAUAtt	602	0.62	2
P2	374	P14	sample	BC002421.2	n327239	GCCCUUUCUUUGUCACUGUtt	589	0.7	2
P2	375	P15	sample	AL137447.1	n450041	GCUGAUUAUUGGUAAUUAUtt	543	0.98	2
P2	376	P16	sample	BC002421.2	n450103	GCCUCAAUCUCCUUAUUCUtt	732	-0.05	1
P2	377	P17	sample	AL355738.1	n450042	CAAAAACACUUAUACAGAAtt	604	0.61	2
P2	378	P18	sample	BC002421.2	n327240	ACGUGUAGCUCAUCUUGGAtt	416	1.9	3
P2	379	P19	sample	AL355738.1	n450043	GCAUUUCAACAGUUCCAAAtt	625	0.49	1
P2	380	P20	sample	BC002421.2	n327241	CUCUUAUCCUCAAGGCUUUtt	624	0.5	2
P2	381	P21	sample	AL355738.1	n450044	AAGAAAAUCUGAAAGUUUAtt	809	-0.4	1
P2	382	P22	sample	BC002831.2	n339834	GGUUCAAUUUUGUUUGUCAtt	810	-0.4	1
P2	383	P23	neg	B	s814	UCGUAAGUAAGCGCAACCCtt	1047	-1.29	1
P2	384	P24	other	empty	empty		675	0.23	1
P3	1	A01	sample	BC002831.2	n339835	GGCAAACGGCUUACUCAAAtt	470	-0.8	1
P3	2	A02	sample	BC031321.1	n450147	CCACUUACUCUAAACUUCAtt	467	-0.78	1
P3	3	A03	sample	BC002831.2	n339836	GCCUGUUACACGUUUGGAAtt	523	-1.17	1
P3	4	A04	sample	BC035173.1	n366934	CAAACAUAAGAAUUCGUAAtt	679	-2.08	2
P3	5	A05	sample	BC002831.2	n339837	CACUCACACUACUGCCUGUtt	222	1.79	4
P3	6	A06	sample	BC035173.1	n366939	GGACUAGACUCAGAGGUGAtt	395	-0.2	2
P3	7	A07	sample	BC002831.2	n339838	CGACCUCUCUCUUCUCACUtt	195	2.24	4
P3	8	A08	sample	BC035173.1	n450148	GGAAACUCAUCAAAUUAUAtt	407	-0.31	1
P3	9	A09	sample	BC005095.1	n450104	CCAACAUUGUGCAACAAGAtt	442	-0.59	1
P3	10	A10	sample	BC035173.1	n450149	GUACGAAAGGUGAACAAUAtt	149	3.17	3
P3	11	A11	sample	BC005095.1	n450105	CCCGCCUUAUGAUAACCAAtt	417	-0.39	1
P3	12	A12	sample	BC035173.1	n366935	CACAAACUAUUUCAGUAUAtt	423	-0.44	2
P3	13	A13	sample	BC005095.1	n450106	GCACACCACAAGUUCGAGAtt	331	0.41	1
P3	14	A14	sample	BC036226.1	n284111	GAAUGAUUCAUGAUUAGUAtt	336	0.36	2
P3	15	A15	sample	BC005095.1	n450107	CACUUGAAACAGUAGUAUUtt	368	0.04	1
P3	16	A16	sample	BC036226.1	n284112	GGAAGCUAUUCAUUGAAUAtt	583	-1.55	1
P3	17	A17	sample	BC005095.1	n450108	GAUCUACAAGAACCAAAAAtt	203	2.1	3
P3	18	A18	sample	BC036226.1	n284110	CCCAACCAGUUAUACUAUUtt	417	-0.39	2
P3	19	A19	sample	BC005332.1	n450109	GGACAUUAGCAAUUAUUUAtt	533	-1.24	1
P3	20	A20	sample	BC036226.1	n284109	CGAUUUGGAGGACCAAUGAtt	528	-1.21	2
P3	21	A21	sample	BC005332.1	n450110	GGUGCAUCCAGUUUGCAAAtt	553	-1.37	1
P3	22	A22	sample	BC036226.1	n284113	GAGUUACUCUGCUAAUAAUtt	355	0.17	2
P3	23	A23	neg	A	s813	UAACGACGCGACGACGUAAtt	604	-1.67	1
P3	24	A24	other	empty	empty		333	0.39	1
P3	25	B01	sample	BC041915.1	n335515	GCAAAAUAAUAGACAUGGAtt	122	3.86	4
P3	26	B02	sample	BC127178.1	n343953	CGUGUGUGCUUCCUGUUCAtt	327	0.45	2
P3	27	B03	sample	BC041915.1	n335509	CGAAGGUUAAAAUAGUGUAtt	442	-0.59	1
P3	28	B04	sample	BC127182.1	n450223	GCCGAAUGGUCGAUAAUCAtt	251	1.37	2
P3	29	B05	sample	BC041915.1	n335513	GGUCUUUAGAGGGAGCUUAtt	370	0.02	1
P3	30	B06	sample	BC127182.1	n450224	GGAACCAUUGAACAAGGAAtt	220	1.82	1
P3	31	B07	sample	BC041918.1	n330413	CCUCCUCUAUAAAUAGAAAtt	378	-0.05	1
P3	32	B08	sample	BC127182.1	n450225	CGACACAUCCAGAUGGACAtt	328	0.44	1
P3	33	B09	sample	BC041918.1	n330411	GGCUCCAUCAAUAAACAAAtt	274	1.06	1
P3	34	B10	sample	BC127182.1	n450226	AGGACACCUCGUCCUCGUAtt	540	-1.29	1
P3	35	B11	sample	BC041918.1	n330412	CUUCUACUCUUAAACUUGAtt	487	-0.93	1
P3	36	B12	sample	BC127182.1	n450227	CGAGUGAGGUAGGGUCACAtt	370	0.02	1
P3	37	B13	sample	BC041918.1	n330407	CCAACUAAAUUUCCGUAUUtt	521	-1.16	1
P3	38	B14	sample	BC133662.1	n367194	CCAUUGCAGUGAGCCUGGAtt	287	0.9	3
P3	39	B15	sample	BC041918.1	n450175	GGUCUAGAUGAGAAUAUAAtt	306	0.68	4
P3	40	B16	sample	BC133662.1	n367193	GGGCUUUAUUAAGGCCUGAtt	307	0.67	1
P3	41	B17	sample	BC041937.1	n325003	ACAUAUUCUUGUACAUUGAtt	461	-0.74	1
P3	42	B18	sample	BC133662.1	n367195	GAAACAGAUCUGUACUUCUtt	441	-0.58	1
P3	43	B19	sample	BC041937.1	n325002	GAACCCAAGUGAUUAUUGAtt	482	-0.89	1
P3	44	B20	sample	BC133662.1	n367196	UGAUCGUGUCCUUCCCUCAtt	627	-1.8	1
P3	45	B21	sample	BC041937.1	n450176	GGAAUACUAUAAUGUUGUAtt	370	0.02	1
P3	46	B22	sample	BC133662.1	n367197	GACCUGUAGUCUCCAGGAUtt	367	0.05	2
P3	47	B23	neg	D	s229085	UGUACUGCUUACGAUUCGGtt	522	-1.17	1
P3	48	B24	other	empty	empty		556	-1.39	1
P3	49	C01	sample	BC005332.1	n450111	AAAGUUAUCCUGUCACUUUtt	397	-0.22	1
P3	50	C02	sample	BC036252.1	n346610	CUGUGGUGCUGAUAAUUUUtt	562	-1.42	1
P3	51	C03	sample	BC005332.1	n450112	UGAGCUCGCCCGUCACAAAtt	488	-0.93	1
P3	52	C04	sample	BC036252.1	n346608	GGACUGCCUGUAUUCAUUUtt	401	-0.26	2
P3	53	C05	sample	BC005332.1	n450113	UGCUAAUGUUGGAGGAGAAtt	521	-1.16	1
P3	54	C06	sample	BC036252.1	n346609	GGCACAAAAUCUAUGAUGAtt	247	1.42	2
P3	55	C07	sample	BC007583.1	n450114	AAUGAUCUCUGAUUCCUUAtt	410	-0.33	1
P3	56	C08	sample	BC036252.1	n450150	AGGGCAACAGGGAAAAUCAtt	253	1.34	3
P3	57	C09	sample	BC007583.1	n450115	CGAUAGCAACAAAUGCCUUtt	136	3.49	2
P3	58	C10	sample	BC036252.1	n346611	AGUCUUCAGUGAACUGUGAtt	522	-1.17	1
P3	59	C11	sample	BC007583.1	n450116	ACCCUAUGUUGUAGCCACAtt	359	0.13	2
P3	60	C12	sample	BC036758.2	n450151	GGCAAUAAUUAAUAGCUUAtt	427	-0.47	1
P3	61	C13	sample	BC007583.1	n450117	CCAGGGACUUGAUCUUCAUtt	430	-0.5	1
P3	62	C14	sample	BC036758.2	n450152	CACACUGAAUGGACAAAAAtt	125	3.78	3
P3	63	C15	sample	BC007583.1	n450118	AGUGAACUCCUGAUAGGGAtt	506	-1.06	1
P3	64	C16	sample	BC036758.2	n450153	CAACAACCAUUCAUGCUAAtt	278	1.01	2
P3	65	C17	sample	BC008613	n450119	CCACCAAAAUCACCUCAAAtt	325	0.47	2
P3	66	C18	sample	BC036758.2	n450154	GGAUCUAAUUAAAGAGCUUtt	471	-0.81	1
P3	67	C19	sample	BC008613	n450120	AAGUGUCUAUUGAAAAGUUtt	293	0.83	2
P3	68	C20	sample	BC036758.2	n450155	GAUGGGACCUAUUUCAAAAtt	574	-1.5	1
P3	69	C21	sample	BC008613	n450121	CAAUAGUGAAGACCCAAAAtt	547	-1.33	1
P3	70	C22	sample	BC037263.1	n450156	GCACAUCUCACAAAACCUAtt	437	-0.55	2
P3	71	C23	neg	B	s814	UCGUAAGUAAGCGCAACCCtt	357	0.15	1
P3	72	C24	pos	COPB2	n446489	CUACCAUUCCAAAAGAACAtt	166	2.8	4
P3	73	D01	sample	BC041937.1	n450177	GCUAUUAUCUAUGUGAAAAtt	445	-0.62	1
P3	74	D02	sample	BX640830.1	n359674	CGCUCAAGAUGUUCCCAAAtt	361	0.11	1
P3	75	D03	sample	BC041937.1	n450178	CCUUUAUAGCCCAACCAUAtt	328	0.44	2
P3	76	D04	sample	BX640830.1	n359671	GGAAAUGAAUUCCAUAUUAtt	534	-1.25	1
P3	77	D05	sample	BC042566.1	n349786	CAGUAUCUCUCUUCACAAAtt	264	1.19	2
P3	78	D06	sample	BX640830.1	n359669	CGGCUGAACCUUACAUGAAtt	181	2.5	2
P3	79	D07	sample	BC042566.1	n349787	CAACUGAUAAUGAAAAGUAtt	244	1.46	1
P3	80	D08	sample	BX640830.1	n359668	CACUUGCCCUAAGAGGUAAtt	256	1.3	1
P3	81	D09	sample	BC042566.1	n349788	CCCGGACAGUUUAGCUGGAtt	258	1.27	1
P3	82	D10	sample	BX640830.1	n359670	CACGAAGUGUAAAAUAGUUtt	366	0.06	1
P3	83	D11	sample	BC042566.1	n349790	GCUAUCUACCAAUCAGGAAtt	240	1.52	2
P3	84	D12	sample	BX640961.1	n293789	CCAAUUAACCUGAAAAUGAtt	498	-1.01	1
P3	85	D13	sample	BC042566.1	n349793	CGACAUAAUUAUGUGGAGAtt	378	-0.05	2
P3	86	D14	sample	BX640961.1	n450228	GAAAUUUGCAUGUUUAGUUtt	513	-1.11	1
P3	87	D15	sample	BC043415.2	n450179	UUCUGAGAGAACUAUCGCAtt	608	-1.7	1
P3	88	D16	sample	BX640961.1	n293788	GGAGGUCCAUUUAUCUUCAtt	370	0.02	3
P3	89	D17	sample	BC045168.2	n450180	GGAAGAUCCUGAGUCAUUAtt	251	1.37	3
P3	90	D18	sample	BX640961.1	n293787	GGUAACUCUUUGACAAUGAtt	166	2.8	3
P3	91	D19	sample	BC045168.2	n450181	GAAUAUUGAGAGACUUUUUtt	594	-1.62	1
P3	92	D20	sample	BX640961.1	n293790	CACAAAAAGCUUACCCUGAtt	226	1.73	4
P3	93	D21	sample	BC045168.2	n450182	GAGUUAGAAGAGUUCUUUAtt	400	-0.25	1
P3	94	D22	sample	BX641027.1	n450229	CAAAUUUACUGAAGCAAAAtt	193	2.28	3
P3	95	D23	pos	KIF11	n446487	GCAGAAAUCUAAGGAUAUAtt	59	6.38	5
P3	96	D24	other	empty	empty		625	-1.79	1
P3	97	E01	sample	BC008613	n450122	GUUUAAGCCUUUAAGUCUAtt	377	-0.04	1
P3	98	E02	sample	BC037263.1	n450157	CCAUUUGUCUGUUAAAUAUtt	234	1.61	3
P3	99	E03	sample	BC008613	n450123	ACAGAGGUAGGAUAAGAUUtt	343	0.29	1
P3	100	E04	sample	BC037263.1	n450158	CAAUAGGUAGUAAGAAUUUtt	217	1.87	3
P3	101	E05	sample	BC009228.2	n283792	GGAGAAUUUGAUACCCAAAtt	404	-0.28	1
P3	102	E06	sample	BC037263.1	n450159	UGAUCUGCAAGGUAUCUAAtt	492	-0.96	1
P3	103	E07	sample	BC009228.2	n283795	AAGUGUUGCUAACUAAUUAtt	370	0.02	2
P3	104	E08	sample	BC037263.1	n450160	CGGUUUUCUUGACAAAACAtt	366	0.06	1
P3	105	E09	sample	BC009228.2	n283796	GAAUUGAAGCAGUGCCUUAtt	243	1.48	1
P3	106	E10	sample	BC037281.1	n347832	UCUGUAAAGUGGAAUGAUAtt	597	-1.63	1
P3	107	E11	sample	BC009228.2	n450124	GAAAAUUCAUAGUGUGAUAtt	424	-0.45	1
P3	108	E12	sample	BC037281.1	n450161	AGCGAGUGCUUGGUAGUAAtt	386	-0.12	1
P3	109	E13	sample	BC009228.2	n283791	UGGUGGAAGUUACUACGAUtt	491	-0.96	1
P3	110	E14	sample	BC037281.1	n347834	GAAUGGAAGUUACCUCAGUtt	497	-1	2
P3	111	E15	sample	BC010432.2	n290525	GCCUUGCUAUGAGGAUUAAtt	260	1.24	2
P3	112	E16	sample	BC037281.1	n347833	CUUGGACACUUUUCCCUGUtt	307	0.67	1
P3	113	E17	sample	BC010432.2	n290521	GGUCCUGAAUGAUAUAACUtt	346	0.26	2
P3	114	E18	sample	BC037281.1	n347835	CAUUGUUUCCCUUCCAAGAtt	634	-1.84	1
P3	115	E19	sample	BC010432.2	n290522	CCAGCAACGGAUAAGUAUAtt	449	-0.65	1
P3	116	E20	sample	BC037412.2	n364552	CCGGCAUCAUGAUCACAGUtt	427	-0.47	1
P3	117	E21	sample	BC010432.2	n290519	GGGUAUGGUAGGUAUAAGAtt	714	-2.25	1
P3	118	E22	sample	BC037412.2	n364553	GUAGAUGAUUCUUCACUAAtt	476	-0.85	1
P3	119	E23	neg	A	s813	UAACGACGCGACGACGUAAtt	454	-0.68	1
P3	120	E24	pos	PLK1	n446490	CCAUAUGAAUUGUACAGAAtt	33	8.39	5
P3	121	F01	sample	BC045168.2	n450183	CUGUUAUUAUGUUACGUUUtt	263	1.2	2
P3	122	F02	sample	BX641027.1	n450230	CAUCAUACAUUUUAAACAAtt	151	3.13	3
P3	123	F03	sample	BC045168.2	n450184	CGGUUUAUAGUUAAAAGGAtt	390	-0.16	1
P3	124	F04	sample	BX641027.1	n450231	CCAGGAACCUGUGACCAUAtt	452	-0.67	1
P3	125	F05	sample	BC045741.1	n450185	CACAGUCUCUCUAAUCAGAtt	476	-0.85	1
P3	126	F06	sample	BX641027.1	n450232	GCAAACUUCUAGAUCAAUAtt	231	1.65	1
P3	127	F07	sample	BC045741.1	n450186	GUUUGAACUUGGAAGGAGAtt	451	-0.66	1
P3	128	F08	sample	BX641027.1	n450233	GGGAAAAUUUCUUAAAUAAtt	255	1.31	1
P3	129	F09	sample	BC045741.1	n450187	ACCUCUAAUUGCUGGAACAtt	296	0.8	1
P3	130	F10	sample	BX647539.1	n355361	CAAAAUCACAGAAUAGUAAtt	485	-0.91	1
P3	131	F11	sample	BC045741.1	n450188	ACAGAGACUCUGACAGAUUtt	409	-0.32	2
P3	132	F12	sample	BX647539.1	n355355	GGAGACUUUUUAUAGAAGAtt	359	0.13	1
P3	133	F13	sample	BC045741.1	n450189	GGAGAGAUUCCUUCACUCUtt	362	0.1	1
P3	134	F14	sample	BX647539.1	n355359	GGUAAGAUGUUCUAAAAUUtt	284	0.94	3
P3	135	F15	sample	BC053563.1	n450190	AGGUCUAAUUGAUACGUUUtt	568	-1.46	1
P3	136	F16	sample	BX647539.1	n355353	GAAUAAGUGACUUAGCGAAtt	390	-0.16	1
P3	137	F17	sample	BC053563.1	n450191	AGUUGAGUUUAAUCAAAGAtt	377	-0.04	1
P3	138	F18	sample	BX647539.1	n355357	GGAUGGGAAGGCUUAUUAAtt	451	-0.66	1
P3	139	F19	sample	BC053563.1	n450192	UGACAAUACUCAUGAGUAUtt	162	2.88	4
P3	140	F20	sample	BX649169.1	n344717	CACCUCUUCUUAGAAUCUAtt	434	-0.53	1
P3	141	F21	sample	BC053563.1	n450193	GCUCUAUUUUAGAUAGAUUtt	295	0.81	1
P3	142	F22	sample	BX649169.1	n344718	GGCUUUUUGUGGAUUACAUtt	203	2.1	2
P3	143	F23	neg	D	s229085	UGUACUGCUUACGAUUCGGtt	373	0	1
P3	144	F24	other	empty	empty		626	-1.8	1
P3	145	G01	sample	BC010432.2	n290520	GCGUGUACAGAGUUUAGUAtt	327	0.45	1
P3	146	G02	sample	BC037412.2	n364556	GAAUUUAGUGGUGAGGGAAtt	671	-2.04	1
P3	147	G03	sample	BC013942	n314319	GGAUACUACUUGACAUAUUtt	512	-1.1	1
P3	148	G04	sample	BC037412.2	n364554	GAAAGACAGAGGAGUCAGAtt	487	-0.93	1
P3	149	G05	sample	BC013942	n314327	UACUCACACUAACAAAUUAtt	563	-1.43	1
P3	150	G06	sample	BC037412.2	n364555	GCAGUCGCCUUACUCACCAtt	268	1.14	1
P3	151	G07	sample	BC013942	n314321	CGUGAUUACUAUCCCAAGAtt	330	0.42	1
P3	152	G08	sample	BC037939.2	n331154	GCAGAUGGAUGAUAAGUAAtt	506	-1.06	1
P3	153	G09	sample	BC013942	n314318	GGAGUCGAGUUUCCAAUAAtt	291	0.85	1
P3	154	G10	sample	BC037939.2	n331156	GAAGAGAGGUAAAUACUAAtt	434	-0.53	1
P3	155	G11	sample	BC013942	n314320	CACUCCCACUAAAACAUCUtt	565	-1.44	1
P3	156	G12	sample	BC037939.2	n331158	CAGACUUUGUCUUCAAGAAtt	393	-0.19	1
P3	157	G13	sample	BC015604.2	n299256	GCGUCCUCAUUAAAGCAAAtt	348	0.24	1
P3	158	G14	sample	BC037939.2	n331153	GCUUAUAUAGAGAAGUGAAtt	383	-0.1	1
P3	159	G15	sample	BC015604.2	n450125	GUGUCAGAGUUAGAAGUCAtt	200	2.15	1
P3	160	G16	sample	BC037939.2	n331157	CUCAGAAUGUUAUGGAUUUtt	223	1.78	1
P3	161	G17	sample	BC015604.2	n299253	CCUGGAUUGUAAAUCGAUUtt	701	-2.19	1
P3	162	G18	sample	BC037972.1	n450162	CAUCCCUUGUUGUCCUUUAtt	486	-0.92	1
P3	163	G19	sample	BC015604.2	n299252	AGGUGACAAGUGAACUGGAtt	495	-0.98	2
P3	164	G20	sample	BC037972.1	n450163	AGAACAGAGGUGCAACUAAtt	177	2.58	4
P3	165	G21	sample	BC015604.2	n299251	UGAUGUCCUCGGUUGCUGAtt	512	-1.1	1
P3	166	G22	sample	BC037972.1	n450164	CAAGGACCCUCAGAAUCAAtt	267	1.15	2
P3	167	G23	other	empty	empty		698	-2.17	1
P3	168	G24	neg	B	s814	UCGUAAGUAAGCGCAACCCtt	433	-0.52	1
P3	169	H01	sample	BC053563.1	n450194	UAGUCUUCAUGACCACAAAtt	296	0.8	1
P3	170	H02	sample	BX649169.1	n344713	GCAGAACUGCAGCUCGAAAtt	436	-0.54	2
P3	171	H03	sample	BC062365.1	n294346	GACUGAACCCUAAAGUCAAtt	487	-0.93	1
P3	172	H04	sample	BX649169.1	n344715	GCCUAAUUGUAGACUGGGAtt	446	-0.62	1
P3	173	H05	sample	BC062365.1	n450195	UGAUAGGUUCUAAUAGGAAtt	290	0.87	1
P3	174	H06	sample	BX649169.1	n344716	GCCUAUGAUUCUCAGCUUUtt	289	0.88	1
P3	175	H07	sample	BC062365.1	n294349	CGAUGAGAUUAUGUAUUUAtt	155	3.04	2
P3	176	H08	other	Centr_01	n450234	UGAUAGAGCAGUUUUGAAAtt	496	-0.99	1
P3	177	H09	sample	BC062365.1	n294348	GAUCUAACCUUUCCCUUCAtt	425	-0.46	1
P3	178	H10	other	Centr_01	n450235	UGAGGCCUAUGGUGGAAAAtt	465	-0.77	1
P3	179	H11	sample	BC062365.1	n294347	CAAGUCUGAUGCUUCAAAAtt	476	-0.85	1
P3	180	H12	other	Centr_01	n450236	UGUAGAAUCUGCAAGUGGAtt	374	-0.01	2
P3	181	H13	sample	BC063641.1	n450196	AGAGGUUUCCUGUUAUAUAtt	582	-1.54	1
P3	182	H14	other	Centr_01	n450237	CACAUAAAAACUAGACAGAtt	467	-0.78	1
P3	183	H15	sample	BC063641.1	n450197	UGUCAGUGCUUAACAAAAAtt	95	4.73	4
P3	184	H16	other	Centr_01	n450238	CACAGAGUUGAACCUUUCUtt	143	3.31	5
P3	185	H17	sample	BC063641.1	n450198	GUUUGCCUCUAAAAUUCUAtt	255	1.31	2
P3	186	H18	other	Centr_02	n450239	AAAGUACAUCAAAUAUAUAtt	433	-0.52	1
P3	187	H19	sample	BC063641.1	n450199	GCAACCCAUUUUCUAAAUUtt	557	-1.39	1
P3	188	H20	other	Centr_03	n450240	GAGUUGAAUGUAUAGAUCAtt	536	-1.26	1
P3	189	H21	sample	BC063641.1	n450200	CUAACACCUCAACAGUUUAtt	441	-0.58	2
P3	190	H22	other	Centr_03	n450241	GGCCUCAAAGCGGUCCAAAtt	382	-0.09	2
P3	191	H23	neg	B	s814	UCGUAAGUAAGCGCAACCCtt	588	-1.58	1
P3	192	H24	other	empty	empty		451	-0.66	1
P3	193	I01	sample	BC016000.1	n307004	GGUUACAAAGUAUUAGUUAtt	510	-1.09	1
P3	194	I02	sample	BC037972.1	n450165	AGUUUACGCUUGCUUGGAAtt	89	4.96	5
P3	195	I03	sample	BC016000.1	n307003	CGCUGUUACGUAUUACCUAtt	468	-0.79	2
P3	196	I04	sample	BC037972.1	n450166	GAUAAGCACAAGACAUUUAtt	433	-0.52	1
P3	197	I05	sample	BC016000.1	n307002	CGGUAAGUUCUAUUGAGUAtt	556	-1.39	1
P3	198	I06	sample	BC039046.1	n294158	AGAUCGAGCACAUAAAGUAtt	398	-0.23	1
P3	199	I07	sample	BC016000.1	n307000	GCUCUAGUUUACUACCAAUtt	312	0.61	2
P3	200	I08	sample	BC039046.1	n294157	AGAUGAGUGUUCAAACCUUtt	408	-0.32	1
P3	201	I09	sample	BC016000.1	n307001	GUAAUUCACUAUGCGCUUUtt	650	-1.93	1
P3	202	I10	sample	BC039046.1	n294153	GUAGCUGAGUGACUAGAGAtt	221	1.81	2
P3	203	I11	sample	BC017718.1	n328383	GGGAGUUUGUAAUAAUCUAtt	510	-1.09	1
P3	204	I12	sample	BC039046.1	n294154	CUCCCUAUCUACAAGCUGAtt	320	0.53	1
P3	205	I13	sample	BC017718.1	n328387	CGCAGAGCCUUACAAAUGAtt	85	5.11	5
P3	206	I14	sample	BC039046.1	n294155	CUGUUUAACAUGAGGCAAAtt	422	-0.43	1
P3	207	I15	sample	BC017718.1	n328385	ACAUGAAAAUAAGGGUUAAtt	341	0.31	1
P3	208	I16	sample	BC039397.1	n450167	GCACUUUGGUAAACUAGAAtt	171	2.7	4
P3	209	I17	sample	BC017718.1	n328384	GGAAAUUGGUAGAUGCUCUtt	302	0.73	1
P3	210	I18	sample	BC039397.1	n347862	CCACGGAACUGAUUACAUUtt	526	-1.19	1
P3	211	I19	sample	BC017718.1	n328386	CCACUUAAAAUUCCCUGAAtt	456	-0.7	1
P3	212	I20	sample	BC039397.1	n347858	CAUUCUUAAUGCCUAUUUAtt	492	-0.96	1
P3	213	I21	sample	BC017854.1	n344764	GGCUCAAAGUGGAUACAGAtt	346	0.26	2
P3	214	I22	sample	BC039397.1	n347861	AGGCUUAGUUUACAACGUAtt	419	-0.41	1
P3	215	I23	other	empty	empty		432	-0.51	1
P3	216	I24	neg	A	s813	UAACGACGCGACGACGUAAtt	447	-0.63	1
P3	217	J01	sample	BC064139.1	n371569	GCUGUUCAAUUAAUUGUUAtt	91	4.88	2
P3	218	J02	other	Centr_03	n450242	CUAUGAAAAGGAAGGUUCAtt	256	1.3	2
P3	219	J03	sample	BC064139.1	n371573	AGAUGUUACUUAAGCAGUUtt	135	3.51	5
P3	220	J04	other	Centr_03	n450243	CUGAUUCUACAAAAAGAGUtt	370	0.02	1
P3	221	J05	sample	BC064139.1	n371566	CCAUUACUCCUGAUUCACAtt	379	-0.06	1
P3	222	J06	other	Centr_03	n450244	UAUGAAGAUAUUCCCGUUUtt	234	1.61	1
P3	223	J07	sample	BC064139.1	n371568	GGUACUUUGGUAUGAUAAAtt	351	0.21	1
P3	224	J08	other	Centr_04	n450245	UCCAUGCGAUGAUUCCAUUtt	315	0.58	1
P3	225	J09	sample	BC064139.1	n371567	GGUUGCAUACUUAAGAUUUtt	236	1.58	2
P3	226	J10	other	Centr_04	n450246	CAUUCGAUGAUUGCAUUCAtt	268	1.14	2
P3	227	J11	sample	BC065229.1	n278641	ACACUUGACUGAUAUUUGAtt	436	-0.54	1
P3	228	J12	other	Centr_04	n450247	GAUUCCAUUCGAUGGAUAAtt	356	0.16	1
P3	229	J13	sample	BC065229.1	s56136	GCAGAAAUACGGACGAUUAtt	459	-0.72	1
P3	230	J14	other	Centr_04	n450248	GAUGACGAUUCGAUUCAAUtt	184	2.44	3
P3	231	J15	sample	BC065229.1	n278638	GUUUUUACCUUUACCUAAAtt	399	-0.24	1
P3	232	J16	other	Centr_04	n450249	AUUCCAUUCGAUGAUGACUtt	75	5.55	4
P3	233	J17	sample	BC065229.1	n278637	GCAGAAUAAAUUACCGGAAtt	587	-1.57	1
P3	234	J18	other	Centr_05	n450250	GAAUGGACAAAAACUGUUUtt	394	-0.19	1
P3	235	J19	sample	BC065229.1	n278639	ACAUAGGCCUGUUAGGUUUtt	398	-0.23	1
P3	236	J20	other	Centr_05	n450251	CAAAGAAAGGUUUAACUCUtt	384	-0.11	1
P3	237	J21	sample	BC065762.1	n324172	CGAUGGAAUGGAUAUAGUAtt	421	-0.42	1
P3	238	J22	other	Centr_05	n450252	GAUAGCUUCCUUCUAGUUUtt	449	-0.65	1
P3	239	J23	pos	COPB2	n446489	CUACCAUUCCAAAAGAACAtt	223	1.78	4
P3	240	J24	other	empty	empty		632	-1.83	1
P3	241	K01	sample	BC017854.1	n344763	CCUCCGUUUUGAUUCCGAUtt	440	-0.58	1
P3	242	K02	sample	BC039397.1	n347859	ACAUUUGAUUGGGUAUUGAtt	492	-0.96	1
P3	243	K03	sample	BC017854.1	n344765	GGAUCCUGUUUAUGGAGGAtt	492	-0.96	1
P3	244	K04	sample	BC039436.1	n368042	GCUUUACCCAGUAUAUAAAtt	470	-0.8	1
P3	245	K05	sample	BC017854.1	n344766	CCCUAUUCACUUCUGUUUAtt	595	-1.62	1
P3	246	K06	sample	BC039436.1	n368045	GUGCUGUAUUCUUACAAUAtt	308	0.66	1
P3	247	K07	sample	BC017854.1	n344767	CAAAACUUCUCCUUCCUUUtt	370	0.02	1
P3	248	K08	sample	BC039436.1	n450168	AAACAUUAUUAGAAAGAGAtt	548	-1.34	1
P3	249	K09	sample	BC020462.1	n450126	GCUCCGCUCUAGUUCUAGAtt	535	-1.25	1
P3	250	K10	sample	BC039436.1	n368044	GGAGUUGACUCUUGAACAAtt	349	0.23	1
P3	251	K11	sample	BC020462.1	n450127	ACCUCACGUUUGUUCCGGAtt	557	-1.39	1
P3	252	K12	sample	BC039436.1	n368043	AGUUUACGGUAUUGCAUUAtt	521	-1.16	1
P3	253	K13	sample	BC020462.1	n450128	ACAUAAGUUUUGCGACAAAtt	354	0.18	1
P3	254	K14	sample	BC040166.1	n450169	GGAUUCCCUUCAAUAAAAAtt	336	0.36	1
P3	255	K15	sample	BC020462.1	n450129	AAGAAAUCCUCUAUCUUCAtt	323	0.49	3
P3	256	K16	sample	BC040166.1	n450170	GGAUCUUAAGAGUUCCAGAtt	324	0.48	1
P3	257	K17	sample	BC020462.1	n450130	CAUACUCGCCGAUCAGCUUtt	386	-0.12	1
P3	258	K18	sample	BC040166.1	n450171	GAGUAAACAUUCUAGAAGAtt	458	-0.72	1
P3	259	K19	sample	BC022884.1	n309534	GGCUUAAACAUGUAUAUUAtt	294	0.82	1
P3	260	K20	sample	BC040166.1	n450172	GAACCACGAUUACAUCCAUtt	224	1.76	2
P3	261	K21	sample	BC022884.1	n450131	GGAAUACCUAGUUAAUAUAtt	483	-0.9	1
P3	262	K22	sample	BC040166.1	n450173	GGAAAGUAAGUACUAUUCUtt	213	1.93	2
P3	263	K23	other	empty	empty		550	-1.35	1
P3	264	K24	neg	D	s229085	UGUACUGCUUACGAUUCGGtt	379	-0.06	1
P3	265	L01	sample	BC065762.1	n324176	CCAUGACUCCUACUUAAUAtt	66	5.99	3
P3	266	L02	other	Centr_05	n450253	CAGAUUCUACAAAAACAGUtt	262	1.22	2
P3	267	L03	sample	BC065762.1	n324177	GCAUUAUAGCUCCUAUAGAtt	233	1.62	3
P3	268	L04	other	Centr_05	n450254	CAGAAUGGACAAAAACAGUtt	333	0.39	1
P3	269	L05	sample	BC065762.1	n450201	CGUUAGGGCAAAUCUAUAAtt	188	2.37	3
P3	270	L06	other	Centr_06	n450255	CCCUUUACAGAUUCUACAAtt	429	-0.49	1
P3	271	L07	sample	BC065762.1	n450202	GAUUACUUAUGUGAUCGUAtt	353	0.19	2
P3	272	L08	other	Centr_06	n450256	AAACCUUCACUCUAGUUUUtt	567	-1.45	1
P3	273	L09	sample	BC069736.1	n450203	CCUUAUUCCUGGUCUUUAAtt	629	-1.81	1
P3	274	L10	other	Centr_06	n450257	CAAAGGUUCAACUCUGUGAtt	358	0.14	1
P3	275	L11	sample	BC069736.1	n450204	CAGUUUCCCUGGAAUCUUUtt	237	1.57	2
P3	276	L12	other	Centr_06	n450258	AGAUUCAACACUGUCAGAUtt	286	0.91	1
P3	277	L13	sample	BC069736.1	n450205	AAUCCUAUCUAGAGUCAUAtt	482	-0.89	1
P3	278	L14	other	Centr_06	n450259	UCACCGUAGGUCUCAAAGUtt	413	-0.36	1
P3	279	L15	sample	BC069736.1	n450206	GCAAAAAUUUUAGUUUCAAtt	298	0.77	1
P3	280	L16	sample	CR593869.1	n450260	ACUGAGCUCCUUACACUCAtt	345	0.27	1
P3	281	L17	sample	BC069736.1	n450207	AGAGAGAACUUUUGCACAUtt	403	-0.27	3
P3	282	L18	sample	CR593869.1	n450261	CAACACCCAUCGUCUAAAAtt	372	0	1
P3	283	L19	sample	BC089413.1	n450208	GGCUGAUUAUUACUGUUCAtt	245	1.45	1
P3	284	L20	sample	CR593869.1	n450262	AUUUACCUACAGAACCUUCtt	278	1.01	1
P3	285	L21	sample	BC089413.1	n450209	AUAUUCUCAUUGUCAAUCAtt	243	1.48	1
P3	286	L22	sample	CR593869.1	n450263	UGGGAAGAUUUAUAGGUAGtt	573	-1.49	1
P3	287	L23	neg	A	s813	UAACGACGCGACGACGUAAtt	271	1.1	1
P3	288	L24	other	empty	empty		349	0.23	1
P3	289	M01	sample	BC022884.1	n309529	GCAAUCUAUUUGAUAGGAAtt	368	0.04	1
P3	290	M02	sample	BC040576.1	n313144	CAAGAACAAUUACUCUUUUtt	373	0	1
P3	291	M03	sample	BC022884.1	n450132	GCUACGUUAUAUUAAGCAAtt	172	2.67	2
P3	292	M04	sample	BC040576.1	n313141	CAUUUGUACUUAGCUAAUAtt	351	0.21	1
P3	293	M05	sample	BC022884.1	n309533	CUACGAGACUUGAGAAUUUtt	293	0.83	3
P3	294	M06	sample	BC040576.1	n313137	GAGUUUAUAUUGCUAACGAtt	343	0.29	1
P3	295	M07	sample	BC029294.1	n450133	GAAACAACCCUAAACCAAUtt	290	0.87	2
P3	296	M08	sample	BC040576.1	n313138	CUCUAAGACUUCAAUUACAtt	409	-0.32	1
P3	297	M09	sample	BC029294.1	n450134	GGACCCUCAGGAUAGACUAtt	462	-0.75	1
P3	298	M10	sample	BC040576.1	n313139	GGGUUUUACGGUCAAUACAtt	186	2.4	3
P3	299	M11	sample	BC029294.1	n450135	CGUCAUCAGUUCCUAAAUUtt	223	1.78	5
P3	300	M12	sample	BC041471.1	n291897	GAGAGUGUUUUCAAAAUUAtt	306	0.68	1
P3	301	M13	sample	BC029294.1	n450136	GGCUGUCAUAGGAACCAGAtt	313	0.6	1
P3	302	M14	sample	BC041471.1	n291898	AAUUGAUAAUGAGUCCUUAtt	499	-1.01	1
P3	303	M15	sample	BC029294.1	n450137	AGUGGAGAAAGAGACCCAAtt	211	1.97	2
P3	304	M16	sample	BC041471.1	n291895	GAACCCAAGUCAUCUGAUAtt	384	-0.11	1
P3	305	M17	sample	BC029571.1	n315093	CAAUCUAGUUGCUUAAAUAtt	348	0.24	1
P3	306	M18	sample	BC041471.1	n450174	CAAACAUGCUAUCUUAAUAtt	456	-0.7	1
P3	307	M19	sample	BC029571.1	n315094	AGACAUGUCUCAAAUUUCAtt	466	-0.78	1
P3	308	M20	sample	BC041471.1	n291896	CAUCUUCGGUUUAAAUGAUtt	330	0.42	3
P3	309	M21	sample	BC029571.1	n315095	CUUAAUACACUGCAAAGUAtt	378	-0.05	1
P3	310	M22	sample	BC041871.1	n314182	CAAAAGCAUUGAGACAGAAtt	291	0.85	1
P3	311	M23	other	empty	empty		578	-1.52	1
P3	312	M24	pos	KIF11	n446487	GCAGAAAUCUAAGGAUAUAtt	86	5.07	5
P3	313	N01	sample	BC089413.1	n450210	GUUAUGCUGUGGUCUGGUAtt	412	-0.35	1
P3	314	N02	sample	CR593869.1	n450264	GCGACAAACCUAUCGAGCCtt	482	-0.89	1
P3	315	N03	sample	BC089413.1	n450211	CAUAGGUUCUCAACCCUCAtt	449	-0.65	1
P3	316	N04	sample	CR596412.1	n331770	AGAUGAUAAUUAAGCUGAAtt	274	1.06	1
P3	317	N05	sample	BC089413.1	n450212	ACCACACCCUCCAAACAAAtt	173	2.65	2
P3	318	N06	sample	CR596412.1	n450265	GGUGAGAACUUCUAGCUUAtt	276	1.04	1
P3	319	N07	sample	BC113962.1	n277867	AAGCCUCCCUGGUUCCUUUtt	431	-0.5	1
P3	320	N08	sample	CR596412.1	n331774	AGCCCUUGAUUGUCCCUUAtt	260	1.24	3
P3	321	N09	sample	BC113962.1	n277869	GCCUCAUGGCUCCAACCUAtt	304	0.7	3
P3	322	N10	sample	CR596412.1	n331769	ACAGUAUCCUCUUAAGGCAtt	377	-0.04	1
P3	323	N11	sample	BC113962.1	n277870	GCAGCACAACUGUUGGACUtt	310	0.64	1
P3	324	N12	sample	CR596412.1	n331771	UGAUCUCAAGGAUAUGAAAtt	253	1.34	1
P3	325	N13	sample	BC113962.1	n277868	CACCAGUCUCCACACUCAAtt	250	1.38	1
P3	326	N14	sample	CR599788.1	n450266	GAAGAUAUAUACUUCUUAAtt	367	0.05	1
P3	327	N15	sample	BC113962.1	n277871	CCAGGUACCAGGACACACAtt	360	0.12	1
P3	328	N16	sample	CR599788.1	n302577	CGAUCGAUAAGAUUUUUCAtt	376	-0.03	1
P3	329	N17	sample	BC115389.1	n450213	GGAUGGGCUUUAGCAGGUAtt	240	1.52	1
P3	330	N18	sample	CR599788.1	n302579	ACAUUUUAACGGAUUUUGUtt	460	-0.73	1
P3	331	N19	sample	BC115389.1	n450214	GCAGCUCCUCAAAAAGGAAtt	289	0.88	1
P3	332	N20	sample	CR599788.1	n302580	UCACAAUCCUGAAUUUCUUtt	350	0.22	1
P3	333	N21	sample	BC115389.1	n450215	CGAACUUCUCGGCACUUCAtt	327	0.45	1
P3	334	N22	sample	CR599788.1	n302581	GCUUCUACAAGUUUGCUUUtt	508	-1.07	1
P3	335	N23	pos	PLK1	n446490	CCAUAUGAAUUGUACAGAAtt	31	8.61	5
P3	336	N24	other	empty	empty		526	-1.19	1
P3	337	O01	sample	BC029571.1	n315096	CAGGUUCCCUAAGAUCACAtt	509	-1.08	1
P3	338	O02	sample	BC041871.1	n314180	GUAUCAGGCAAGUUAAAAAtt	441	-0.58	1
P3	339	O03	sample	BC029571.1	n315097	CAGAGUUUUAAAUAGCGUAtt	444	-0.61	1
P3	340	O04	sample	BC041871.1	n314181	CAAGGCCUAUAAUUCUGUUtt	330	0.42	2
P3	341	O05	sample	BC029964.1	n450138	CCUCAUAAGUGGUACCAUUtt	272	1.09	1
P3	342	O06	sample	BC041871.1	n314178	GGAUUUGGUCAGCAGGAUAtt	384	-0.11	1
P3	343	O07	sample	BC029964.1	n450139	AGUUCAAACUUUGAGCUUAtt	277	1.03	1
P3	344	O08	sample	BC041871.1	n314179	CGAUUUCCGCUAUCAUCUUtt	456	-0.7	1
P3	345	O09	sample	BC029964.1	n450140	GUAGCAUAGUUGAAGUCAAtt	276	1.04	1
P3	346	O10	sample	BC041913.1	n330401	GCAUUUAAUCCACAUGAUAtt	452	-0.67	1
P3	347	O11	sample	BC029964.1	n450141	CCACAACAGCUGUAAGGAAtt	297	0.78	1
P3	348	O12	sample	BC041913.1	n330397	GAGCCUAUUUAGUAAUAGAtt	536	-1.26	1
P3	349	O13	sample	BC029964.1	n450142	AGGUAGUCUUCACACCGUAtt	241	1.51	1
P3	350	O14	sample	BC041913.1	n330402	CGGUUAUCCAUAUCUUUUAtt	445	-0.62	1
P3	351	O15	sample	BC031321.1	n450143	CAUUACAACUGAUAAGUGAtt	375	-0.02	1
P3	352	O16	sample	BC041913.1	n330400	CUACAUUGACCAUAAUUAAtt	592	-1.6	1
P3	353	O17	sample	BC031321.1	n450144	GAGCCUACGUAGAUUCAUAtt	364	0.08	1
P3	354	O18	sample	BC041913.1	n330398	GGAAACUCAAAUACUAUAAtt	205	2.07	3
P3	355	O19	sample	BC031321.1	n450145	AGGACUCAAUUUACUGCAAtt	372	0	3
P3	356	O20	sample	BC041915.1	n335508	GGAUCUGAAUUAUGAGUAAtt	265	1.18	3
P3	357	O21	sample	BC031321.1	n450146	AAAUCAGAGCCGAAAAGAAtt	317	0.56	2
P3	358	O22	sample	BC041915.1	n335511	CCACAAACCUUGUCUAGAAtt	380	-0.07	1
P3	359	O23	other	empty	empty		443	-0.6	1
P3	360	O24	neg	D	s229085	UGUACUGCUUACGAUUCGGtt	489	-0.94	1
P3	361	P01	sample	BC115389.1	n450216	CAUCAGAAAGGGUAGUCAAtt	118	3.98	3
P3	362	P02	sample	CR603341.1	n299379	CCCUCAUCCUUACUUUGUAtt	132	3.59	4
P3	363	P03	sample	BC115389.1	n450217	UGAAGAAGGUGUGCCCAUAtt	165	2.82	3
P3	364	P04	sample	CR603341.1	n299378	AAGCAAUUGUAUAACCUGAtt	351	0.21	1
P3	365	P05	sample	BC119797.1	n450218	CGAGGUCCUGGGUCUGAAAtt	421	-0.42	1
P3	366	P06	sample	CR603341.1	n299377	CAACCCAGAUAAUCACGGAtt	415	-0.37	1
P3	367	P07	sample	BC119797.1	n450219	AGCAAGUUGUUAAAUGCCAtt	221	1.81	1
P3	368	P08	sample	CR603341.1	n299381	CUGCUAUCAUGGCUAUGUAtt	397	-0.22	1
P3	369	P09	sample	BC119797.1	n450220	GAGUGAGGCUGCGACUGAAtt	192	2.29	3
P3	370	P10	sample	CR603341.1	n299380	AUAAAGCCUCCAACUCUUAtt	274	1.06	1
P3	371	P11	sample	BC119797.1	n450221	CGUGCAAGGGUGUUAGUCAtt	345	0.27	1
P3	372	P12	sample	CR608905.1	n287250	GCUGCUCCCUGUUAAAUCAtt	359	0.13	2
P3	373	P13	sample	BC119797.1	n450222	CACACGUAGUGAGUCCAGAtt	374	-0.01	1
P3	374	P14	sample	CR608905.1	n287248	GGAAGUAGGUGUUCUAGGAtt	559	-1.41	1
P3	375	P15	sample	BC127178.1	n343952	CAUCCACACUUGGCCCAAAtt	678	-2.07	1
P3	376	P16	sample	CR608905.1	n287251	AAUUGAACAAGGACAGAUAtt	320	0.53	2
P3	377	P17	sample	BC127178.1	n343950	CCGACUUCCUAACUCCAGAtt	500	-1.02	1
P3	378	P18	sample	CR608905.1	n287247	CAGUGGGUAUGCAAGAUAAtt	249	1.39	1
P3	379	P19	sample	BC127178.1	n343951	GAAGAGAUAGGAUAGGUCAtt	410	-0.33	1
P3	380	P20	sample	CR608905.1	n287249	CAGGAGAAUUUGCAAGAUAtt	374	-0.01	1
P3	381	P21	sample	BC127178.1	n343954	GCUUCUAGGUGCACCUGUCtt	513	-1.11	1
P3	382	P22	sample	CR611423.1	n305838	GCAGCACAUUGUUCCCAAAtt	311	0.62	2
P3	383	P23	neg	B	s814	UCGUAAGUAAGCGCAACCCtt	568	-1.46	1
P3	384	P24	other	empty	empty		532	-1.23	1
P4	1	A01	sample	CR611423.1	n305834	GAGUGUUUCUUUCCAUAAAtt	398	0.25	1
P4	2	A02	sample	ENST00000014914	n320808	GGAUGUUUAUAUGCCGCAAtt	313	1.08	2
P4	3	A03	sample	CR611423.1	n450267	GAAGCACCAAAUAACUAUAtt	595	-1.14	1
P4	4	A04	sample	ENST00000230914	n328145	GUAUAAUGCUUACAUCAAAtt	481	-0.41	1
P4	5	A05	sample	CR611423.1	n305832	GGCUUUCUUUUCUAGGGAAtt	485	-0.44	1
P4	6	A06	sample	ENST00000230914	n450333	CAAUCUUCCUGGUCUAACAtt	398	0.25	1
P4	7	A07	sample	CR611423.1	n305836	AUGUCAUGCUUGCAGGUAAtt	460	-0.25	1
P4	8	A08	sample	ENST00000230914	n328150	GCAUUUCAUGAUUACAUUUtt	384	0.37	1
P4	9	A09	sample	CR616789.1	n450268	GAACUGAUGUAUAAGUGUAtt	405	0.19	1
P4	10	A10	sample	ENST00000230914	n328143	CUAGUUGAGUGGACUCUAAtt	325	0.95	1
P4	11	A11	sample	CR616789.1	n450269	ACUUUGCAGUUUCAUCUAAtt	453	-0.2	1
P4	12	A12	sample	ENST00000230914	n450334	CCAACAGAAUUGCACAUUUtt	461	-0.26	3
P4	13	A13	sample	CR616789.1	n450270	CUACUUACCCUAUCUGUCAtt	297	1.26	2
P4	14	A14	sample	ENST00000233057	n450335	CAACCAUAAUGCACAUCAAtt	616	-1.26	1
P4	15	A15	sample	CR616789.1	n450271	CCAACUCUCCCAUUCCACAtt	326	0.94	1
P4	16	A16	sample	ENST00000233057	s229500	GCUUAUGAAUGGUCUCAGAtt	368	0.52	1
P4	17	A17	sample	CR616789.1	n450272	UGGUCUGCAUAGUAGUUAAtt	549	-0.87	1
P4	18	A18	sample	ENST00000233057	n288893	GGAAAGAUGCGAUAAAUAUtt	338	0.81	3
P4	19	A19	sample	CR617623.1	n335093	GCAUUAGAAUGGGCUCUAAtt	293	1.31	1
P4	20	A20	sample	ENST00000233057	s229501	GAGUAGUACUUAAAUAUCAtt	283	1.43	1
P4	21	A21	sample	CR617623.1	n335092	GGCUGAAAGUGUUGACGAAtt	324	0.96	1
P4	22	A22	sample	ENST00000233057	n450336	GAGGGUGAAUUUCAACUUAtt	390	0.32	1
P4	23	A23	neg	A	s813	UAACGACGCGACGACGUAAtt	424	0.03	1
P4	24	A24	other	empty	empty		457	-0.23	1
P4	25	B01	sample	ENST00000374279	n371931	GCAACAUAUCUAUAAGUAUtt	301	1.21	2
P4	26	B02	sample	ENST00000462301	n450428	GUCAAUCGCCUUCAUUUUAtt	540	-0.81	1
P4	27	B03	sample	ENST00000374279	n371932	GGACAGUGCAUAAGCCUUUtt	223	2.25	3
P4	28	B04	sample	ENST00000463584	s20501	GAAGCACAACUAACAGAAAtt	357	0.62	2
P4	29	B05	sample	ENST00000374279	s136139	CCGCGAAUCCAUGACAAUAtt	391	0.31	1
P4	30	B06	sample	ENST00000463584	n450429	CCAUUAAUCCCUAAUGAAAtt	523	-0.7	1
P4	31	B07	sample	ENST00000376447	n368858	GAUUCAUGAUUAUUACCAAtt	570	-1	1
P4	32	B08	sample	ENST00000463584	n450430	AGUCAGAGGUGAGAAGCUAtt	480	-0.4	1
P4	33	B09	sample	ENST00000376447	n368861	GCAAUCAUGUUUAAAGAGAtt	415	0.1	1
P4	34	B10	sample	ENST00000463584	n450431	GGAGAAAUAUCAACAGCUAtt	374	0.46	1
P4	35	B11	sample	ENST00000376447	n368863	CAUUUCUGAUCAUAAAGAAtt	337	0.82	1
P4	36	B12	sample	ENST00000463584	s20500	CGGUGCUAGUCAAACAGGAtt	441	-0.11	1
P4	37	B13	sample	ENST00000376447	n368860	GAGUAUACCAUAAUACAGAtt	445	-0.14	1
P4	38	B14	sample	ENST00000469867	n351538	CAGUGUAGAGAAUACCUUAtt	365	0.55	1
P4	39	B15	sample	ENST00000376447	s46038	GGAAGCUACAUGACAGUAAtt	435	-0.06	1
P4	40	B16	sample	ENST00000469867	n351542	AGAAGGUUGGUAAAAACAAtt	117	4.49	3
P4	41	B17	sample	ENST00000380601	n289467	GCAGUACUGUCCUAUCGUAtt	653	-1.47	1
P4	42	B18	sample	ENST00000469867	n351539	CCAUCGAUGCUAUGAAGAAtt	385	0.36	1
P4	43	B19	sample	ENST00000380601	n289470	GGAGUUCAUUAUAAUGGAAtt	394	0.28	1
P4	44	B20	sample	ENST00000469867	n351541	UGAAUUAACGGGCAAAAUAtt	334	0.85	1
P4	45	B21	sample	ENST00000380601	n289471	CAGAAAUUCUUGUGAGUUUtt	531	-0.75	1
P4	46	B22	sample	ENST00000469867	n351540	CCAUCGCAAGGAAGUAAAAtt	504	-0.57	1
P4	47	B23	neg	D	s229085	UGUACUGCUUACGAUUCGGtt	575	-1.03	1
P4	48	B24	other	empty	empty		587	-1.1	1
P4	49	C01	sample	CR617623.1	n335094	GGUCGUAAAUGUAUAAGAAtt	445	-0.14	1
P4	50	C02	sample	ENST00000242208	n450337	GAAUCAAUCUUAAAUCAGAtt	451	-0.19	1
P4	51	C03	sample	CR617623.1	n450273	AGUAAAAACUUGUAUCUCUtt	551	-0.88	1
P4	52	C04	sample	ENST00000242208	n450338	GCUUGAGAGUGGAUUCUAAtt	605	-1.2	1
P4	53	C05	sample	CR617623.1	n335095	GUGCCUUCAUGAAAUUAGAtt	496	-0.51	1
P4	54	C06	sample	ENST00000242208	n341383	GCUUUGAAAUAGAAGUAUAtt	439	-0.09	1
P4	55	C07	sample	CR621005	n450274	GAUUUAAACUGGUCAAUGAtt	355	0.64	1
P4	56	C08	sample	ENST00000242208	n450339	GUUGCUCUCUGAAAAAGUAtt	348	0.71	3
P4	57	C09	sample	CR621005	n450275	GCACGCUGCUGGUCCUUAAtt	383	0.38	1
P4	58	C10	sample	ENST00000242208	n450340	GAACAAGUAUGGAAAGAAUtt	501	-0.55	1
P4	59	C11	sample	CR621005	n450276	AAAUGAAACUCAUCCAUGAtt	502	-0.56	1
P4	60	C12	sample	ENST00000244820	n450341	GGAUGUUCGUGAAUUAAUAtt	428	0	1
P4	61	C13	sample	CR621005	n450277	AUGUCGCUGUUAAAACGCAtt	327	0.93	1
P4	62	C14	sample	ENST00000244820	n279214	GAAUGAGCAAUAAUAGAUAtt	325	0.95	1
P4	63	C15	sample	CR621005	n450278	GGACUGUGGUGCUAUGUGAtt	648	-1.44	1
P4	64	C16	sample	ENST00000244820	n279217	GGGUUCCAGUGAGUACUUAtt	476	-0.37	1
P4	65	C17	sample	CR627463.1	n450279	CAGGUCACGUGAUAAAAUAtt	300	1.23	1
P4	66	C18	sample	ENST00000244820	n279213	GCAAUAGCCCUAACAUCAAtt	537	-0.79	2
P4	67	C19	sample	CR627463.1	n450280	AGGUCGUUAUGUACAAUAAtt	177	3.05	3
P4	68	C20	sample	ENST00000244820	n279216	GAAAGCACAUACUAACCAAtt	308	1.13	1
P4	69	C21	sample	CR627463.1	n450281	AGCGCAUAGUUGUCAAUGAtt	364	0.56	1
P4	70	C22	sample	ENST00000258436	n450342	CCAGCUACAGGAUAGGGAAtt	581	-1.06	1
P4	71	C23	neg	B	s814	UCGUAAGUAAGCGCAACCCtt	429	-0.01	1
P4	72	C24	pos	COPB2	n446489	CUACCAUUCCAAAAGAACAtt	245	1.93	4
P4	73	D01	sample	ENST00000380601	n450387	GGAUGAACCUCAGAAAACUtt	314	1.07	2
P4	74	D02	sample	ENST00000473426	n285303	CCCUGGUUGUAAUUUCAUAtt	409	0.15	1
P4	75	D03	sample	ENST00000380601	n289469	UGCACGUGGUUUCAACAAAtt	296	1.27	2
P4	76	D04	sample	ENST00000473426	n285301	CAGAUCCUCUUGUUUCUAAtt	484	-0.43	1
P4	77	D05	sample	ENST00000387365	n450388	AAAUAAUAGGAGCUUAAACtt	603	-1.19	1
P4	78	D06	sample	ENST00000473426	n285300	CUGUGAGAUUAAUAUCUUUtt	622	-1.3	1
P4	79	D07	sample	ENST00000394053	n450389	GCAACUUACUUUUCCACCAtt	362	0.58	1
P4	80	D08	sample	ENST00000473426	n285299	GAUAGGAUUCGGAUAUAAAtt	423	0.04	1
P4	81	D09	sample	ENST00000394053	n450390	GCUAUAUACUUUAACUUCAtt	306	1.16	1
P4	82	D10	sample	ENST00000473426	n285298	GGACUUCGGCCGUUAAGAUtt	584	-1.08	1
P4	83	D11	sample	ENST00000394053	n450391	CCAGAUUUAUCUAAGUAGAtt	436	-0.07	1
P4	84	D12	sample	ENST00000485434	n317527	CCACCGGAGUUAAAGCAGAtt	458	-0.24	1
P4	85	D13	sample	ENST00000394053	n450392	CACUUACUUCUAUAGCCUUtt	501	-0.55	1
P4	86	D14	sample	ENST00000485434	n317526	GAGAAUUAAGGGUAAUUCAtt	542	-0.82	1
P4	87	D15	sample	ENST00000394053	s21211	GCUAAUGAAGAAUACCAUUtt	380	0.41	1
P4	88	D16	sample	ENST00000485434	n317530	ACUUGGGAAAGAUAGCUAAtt	396	0.26	1
P4	89	D17	sample	ENST00000395686	n363154	CCACCUCUCUGAUACAUCAtt	415	0.1	1
P4	90	D18	sample	ENST00000485434	n317529	CAAAAUACCGUGUUUGAAAtt	372	0.48	1
P4	91	D19	sample	ENST00000395686	n450393	CAAGAGACCUGGUUAGAAAtt	682	-1.62	1
P4	92	D20	sample	ENST00000485434	n317531	CUCAGACAGUUUAUGCUAAtt	416	0.09	1
P4	93	D21	sample	ENST00000395686	n450394	CCAUACCCAGUUUCAUUUUtt	500	-0.54	1
P4	94	D22	sample	ENST00000486262	n450432	CCUCGUCUGUGACUCCUUAtt	363	0.57	1
P4	95	D23	pos	KIF11	n446487	GCAGAAAUCUAAGGAUAUAtt	57	6.97	5
P4	96	D24	other	empty	empty		577	-1.04	1
P4	97	E01	sample	CR627463.1	n450282	AAGAAACACUUACCAAAUAtt	477	-0.38	1
P4	98	E02	sample	ENST00000258436	n450343	GAGGGAGUUUUCUAUCAAAtt	562	-0.95	1
P4	99	E03	sample	CR627463.1	n450283	UCAGUUGCAUUAAUACUUUtt	434	-0.05	1
P4	100	E04	sample	ENST00000258436	n450344	GCACCUCAUGGGAAGGUUAtt	479	-0.39	1
P4	101	E05	sample	CR749709.1	n450284	GGACAAACAUAUUUACAGAtt	478	-0.39	1
P4	102	E06	sample	ENST00000258436	n303515	GGGUUUAUGCAAUGAAAUAtt	480	-0.4	1
P4	103	E07	sample	CR749709.1	n450285	AGACCCACAUGGUACAGAAtt	258	1.75	3
P4	104	E08	sample	ENST00000258436	n450345	GGGCUAAUCAGGUUACAAUtt	300	1.23	1
P4	105	E09	sample	CR749709.1	n450286	UGCUCUCAGAUAAACCAUAtt	422	0.04	1
P4	106	E10	sample	ENST00000261037	n335852	GUGCUAAUCUCAGACCUAAtt	158	3.45	3
P4	107	E11	sample	CR749709.1	n450287	GUUGCUUCCUCACACCCAAtt	102	4.96	3
P4	108	E12	sample	ENST00000261037	n335856	GGCACAUACUAACUGCUUUtt	550	-0.87	1
P4	109	E13	sample	CR749709.1	n450288	GACUGAUACGGAUUUGGAAtt	261	1.71	1
P4	110	E14	sample	ENST00000261037	n450346	GGAUAUCUCUCUUGUAUCAtt	400	0.23	1
P4	111	E15	sample	CR749727.1	n450289	GGUGCAGGGUAGAACCAAAtt	270	1.59	1
P4	112	E16	sample	ENST00000261037	n335857	GAAUGUCUGUAGUGGGUGAtt	642	-1.41	1
P4	113	E17	sample	CR749727.1	n450290	UGGAAAAACUGAUCCCUAAtt	432	-0.04	1
P4	114	E18	sample	ENST00000261037	n335854	GGGUGUAGGUAGUAAAAGUtt	509	-0.6	1
P4	115	E19	sample	CR749727.1	n450291	CCAGGUCCGUCUUUAGAUUtt	643	-1.41	1
P4	116	E20	sample	ENST00000292114	n450347	CCAUAGUUCUAACUGUUCAtt	318	1.02	2
P4	117	E21	sample	CR749727.1	n450292	UGAGACAAGUUUUCACAUAtt	449	-0.17	1
P4	118	E22	sample	ENST00000292114	n324891	GAGAUUAGUUGGUAUUACAtt	494	-0.5	1
P4	119	E23	neg	A	s813	UAACGACGCGACGACGUAAtt	522	-0.69	1
P4	120	E24	pos	PLK1	n446490	CCAUAUGAAUUGUACAGAAtt	28	9.44	5
P4	121	F01	sample	ENST00000395686	n363152	CUACCUCUAUUGUAUGUCAtt	425	0.02	1
P4	122	F02	sample	ENST00000486262	n450433	GGAUUUGAGUGUCUCGUUUtt	640	-1.4	1
P4	123	F03	sample	ENST00000395686	n450395	GACAAGAAAUAGUAUCAUUtt	430	-0.02	1
P4	124	F04	sample	ENST00000486262	s226546	GGAGAUUAAUUAGAUUACAtt	269	1.6	2
P4	125	F05	sample	ENST00000395957	s14972	GUCUGUAACUGAGCAAGGAtt	442	-0.12	1
P4	126	F06	sample	ENST00000486262	n450434	GCAAUUGAUGGGUUCAUUAtt	536	-0.78	1
P4	127	F07	sample	ENST00000395957	n450396	CAGAUUAAAUUGGGAAAUAtt	354	0.65	1
P4	128	F08	sample	ENST00000486262	n450435	GCAUAUUUCAACCCUAAAAtt	421	0.05	3
P4	129	F09	sample	ENST00000395957	n450397	GCAUAGUACUUUUGGUACAtt	638	-1.39	1
P4	130	F10	sample	ENST00000502156	n373043	GCACCUAGAUGAACCGCAAtt	384	0.37	1
P4	131	F11	sample	ENST00000395957	s14971	CUCAGUUGCUUAUAAAAAUtt	351	0.68	1
P4	132	F12	sample	ENST00000502156	n373042	GCCUGCGUGUUAUUUCAUAtt	815	-2.23	1
P4	133	F13	sample	ENST00000395957	n450398	GAAUAAUUGUCCCAAAUAUtt	429	-0.01	1
P4	134	F14	sample	ENST00000502156	n373041	GGGCAAUUGGGUUAACAAUtt	334	0.85	1
P4	135	F15	sample	ENST00000399908	n328587	CAAUCUACUUAGAUCUUAAtt	556	-0.91	1
P4	136	F16	sample	ENST00000502156	n373040	CGAACUAAAAUGGACCGAAtt	451	-0.19	1
P4	137	F17	sample	ENST00000399908	n328586	CCUUUUAGCUCUUUCCGAAtt	589	-1.11	1
P4	138	F18	sample	ENST00000502156	n373044	AGACACUUACAACCAAGAAtt	519	-0.67	1
P4	139	F19	sample	ENST00000399908	s24046	GAGUGGUUCUUGAUGCUCAtt	652	-1.46	1
P4	140	F20	sample	ENST00000503941	s1598	AACCAUAACUCAUUCCUGAtt	505	-0.58	1
P4	141	F21	sample	ENST00000399908	n328588	CAAACUUACUACAUAAACAtt	477	-0.38	1
P4	142	F22	sample	ENST00000503941	n450436	CAAGUGGAUUGGUGAAAUUtt	417	0.09	3
P4	143	F23	neg	D	s229085	UGUACUGCUUACGAUUCGGtt	458	-0.24	1
P4	144	F24	other	empty	empty		552	-0.88	1
P4	145	G01	sample	CR749727.1	n450293	GCAUCUUUGCUGUCAGACAtt	555	-0.9	1
P4	146	G02	sample	ENST00000292114	n324894	CAGUUACAUCGCAAAGUCAtt	384	0.37	2
P4	147	G03	sample	CR936671.1	n450294	CGAUCACUGAUUAUAUAAAtt	374	0.46	2
P4	148	G04	sample	ENST00000292114	n324892	CAAUCCAGAUUAAGGUACAtt	470	-0.33	1
P4	149	G05	sample	CR936671.1	n450295	GACUAUAGCUUAUUUGGAAtt	511	-0.62	1
P4	150	G06	sample	ENST00000292114	n324893	AAACCCUUCAAUUAACUAUtt	606	-1.21	1
P4	151	G07	sample	CR936671.1	n450296	GAGCAAUGUUAAUAGCAUAtt	585	-1.09	1
P4	152	G08	sample	ENST00000300105	n450348	GAUUUCCCAUGUACCAUUAtt	263	1.68	1
P4	153	G09	sample	CR936671.1	n450297	CCAUUUACCUGGUUUGGUAtt	442	-0.12	1
P4	154	G10	sample	ENST00000300105	s20279	AGAGGAUGCAGAUUACGAAtt	311	1.1	1
P4	155	G11	sample	CR936671.1	n450298	GGAUGAAGGUGGUAGAAAUtt	249	1.87	2
P4	156	G12	sample	ENST00000300105	n450349	CCAUUAUAUUAGUAGUGGAtt	555	-0.9	1
P4	157	G13	sample	DQ100949.1	n450299	GAGUGGGUCUCAUUUAUUAtt	783	-2.09	1
P4	158	G14	sample	ENST00000300105	n450350	AGUCUGGUCUGAAACGAAAtt	403	0.2	1
P4	159	G15	sample	DQ100949.1	n450300	GUUACAUAGAGUACGCAGAtt	588	-1.1	1
P4	160	G16	sample	ENST00000300105	n450351	GGUUGGGUGUUUAUAUAAUtt	288	1.37	2
P4	161	G17	sample	DQ100949.1	n450301	AGAUCCAAGUAGAUUGGAAtt	574	-1.02	1
P4	162	G18	sample	ENST00000304858	n324437	GCAUCAAGGUCUAAAUAAUtt	389	0.33	1
P4	163	G19	sample	DQ100949.1	n450302	GGAAAUCAACAGCCUGAGAtt	481	-0.41	1
P4	164	G20	sample	ENST00000304858	n450352	GCUUUAAGUUGUCAACUUUtt	386	0.35	1
P4	165	G21	sample	DQ100949.1	n450303	CAGUAGCUAUAGCAUGAAUtt	315	1.06	3
P4	166	G22	sample	ENST00000304858	n450353	CAAAUUUUUCGGUAAAGAAtt	792	-2.13	1
P4	167	G23	other	empty	empty		514	-0.64	1
P4	168	G24	neg	B	s814	UCGUAAGUAAGCGCAACCCtt	498	-0.53	1
P4	169	H01	sample	ENST00000399908	n450399	CCUUAUCCUCUAUUCUUCAtt	364	0.56	1
P4	170	H02	sample	ENST00000503941	n366746	GCAAUUCCAGGCACAGAAAtt	362	0.58	1
P4	171	H03	sample	ENST00000412518	n450400	GCAUCUUCGCCGCACUCUUtt	431	-0.03	1
P4	172	H04	sample	ENST00000503941	n450437	ACAGAGAGCUGUUUGGAAAtt	236	2.06	5
P4	173	H05	sample	ENST00000412518	n450401	AAUAAACUGUGCCUGCUCAtt	341	0.78	1
P4	174	H06	sample	ENST00000503941	n366747	GACUGUACCAGAUCAUCUAtt	285	1.4	1
P4	175	H07	sample	ENST00000412518	n450402	GGUGCUCUGCCACUCCGGAtt	540	-0.81	1
P4	176	H08	sample	ENST00000504932	n283780	CCAGCUCGGUGGAAACAUAtt	362	0.58	1
P4	177	H09	sample	ENST00000412518	n450403	AGCUGGACGUGUGCGUGGAtt	506	-0.58	1
P4	178	H10	sample	ENST00000504932	n283784	CUCUCUAGUUAUUACAAAAtt	364	0.56	1
P4	179	H11	sample	ENST00000412518	n450404	UUCUGUCCACUGUUGCAAUtt	214	2.4	2
P4	180	H12	sample	ENST00000504932	n283781	GCCCAUUAGAAAUCUCUGAtt	354	0.65	1
P4	181	H13	sample	ENST00000414512	n350554	GAUUAGAAGAUAAUGGAUAtt	524	-0.7	1
P4	182	H14	sample	ENST00000504932	n283777	GACGGUCUCUAGACAAGUAtt	546	-0.85	1
P4	183	H15	sample	ENST00000414512	n350555	CACUUUCUCUAUUUGUAUAtt	585	-1.09	1
P4	184	H16	sample	ENST00000504932	n283779	GCAAGCUACUUUCUUGGUAtt	560	-0.93	1
P4	185	H17	sample	ENST00000414512	n350551	CAGCCGAUAAUGACAGAUAtt	410	0.14	1
P4	186	H18	sample	ENST00000506041	n450438	CUCUUAAUCUUAAUCCUUAtt	402	0.21	2
P4	187	H19	sample	ENST00000414512	n350556	AGUGAUUUCCGUUUCGUUAtt	463	-0.28	1
P4	188	H20	sample	ENST00000506041	n318212	GACUAUAUAGGGUACAAUUtt	337	0.82	1
P4	189	H21	sample	ENST00000414512	n350553	CAAUCUCCCAAGGAAGGUAtt	597	-1.16	1
P4	190	H22	sample	ENST00000506041	n450439	CUACAGUACCUUCCAAAAAtt	383	0.38	1
P4	191	H23	neg	B	s814	UCGUAAGUAAGCGCAACCCtt	533	-0.76	1
P4	192	H24	other	empty	empty		686	-1.64	1
P4	193	I01	sample	DQ101112.1	n450304	GGACAUUUCCAACUCUUUAtt	526	-0.72	1
P4	194	I02	sample	ENST00000304858	n450354	GGUAUAAAGGUGACAUAUAtt	371	0.49	2
P4	195	I03	sample	DQ101112.1	n450305	ACAUAUUACUGUCAACAGUtt	585	-1.09	1
P4	196	I04	sample	ENST00000304858	n324435	CCAGGUUGCGUUAUCCAAAtt	488	-0.46	1
P4	197	I05	sample	DQ101112.1	n450306	GGGACACAUUUUACUUUCAtt	369	0.51	1
P4	198	I06	sample	ENST00000305997	n290479	CGUUCACUAUUUUAGGUUAtt	454	-0.21	1
P4	199	I07	sample	DQ101112.1	n450307	AAGGUUCAGUGGAAGUGGAtt	274	1.54	3
P4	200	I08	sample	ENST00000305997	n450355	GGAUGAUAGAGAGAAAUUAtt	336	0.83	2
P4	201	I09	sample	DQ101112.1	n450308	GAUCUACGGUGCAUCCACUtt	279	1.48	4
P4	202	I10	sample	ENST00000305997	n450356	GAAGGAAUCUCUUAAAACAtt	334	0.85	1
P4	203	I11	sample	DQ535378.1	n450309	ACAACUACAUGGACGUCUGtt	504	-0.57	1
P4	204	I12	sample	ENST00000305997	n450357	GUUCAUACCUUGUAAGUAUtt	358	0.61	2
P4	205	I13	sample	DQ535378.1	n450310	GUACCAUAAACUACGCAGAtt	410	0.14	1
P4	206	I14	sample	ENST00000305997	n450358	CACCUUAUUUUAAACCGCAtt	264	1.67	3
P4	207	I15	sample	DQ535378.1	n450311	UCACCUUCAGCACCUAUAAtt	325	0.95	2
P4	208	I16	sample	ENST00000317359	n450359	CUAUUUCUGUGAUAUCUCAtt	589	-1.11	1
P4	209	I17	sample	DQ535378.1	n450312	GGACUGGAGUGGGUUUCAUtt	263	1.68	2
P4	210	I18	sample	ENST00000317359	n450360	GUAUUCAACUUGUCUCUUUtt	316	1.05	1
P4	211	I19	sample	DQ535378.1	n450313	GGGUGACUACGUCUGGUCUtt	166	3.27	3
P4	212	I20	sample	ENST00000317359	n450361	GAAAUGCAGAUAGCCCUAAtt	554	-0.9	2
P4	213	I21	sample	DQ655923.2	n337943	GUAGAAAUUUGGAGACGUAtt	423	0.04	1
P4	214	I22	sample	ENST00000317359	n450362	GCAACUCCUUCGAUGAAGAtt	593	-1.13	1
P4	215	I23	other	empty	empty		362	0.58	1
P4	216	I24	neg	A	s813	UAACGACGCGACGACGUAAtt	560	-0.93	1
P4	217	J01	sample	ENST00000428118.1	n450405	GUAUAUACAUGAGAUCAAAtt	199	2.65	1
P4	218	J02	sample	ENST00000506041	n318213	CGGUGCAUCUCUUAUGCUAtt	152	3.58	3
P4	219	J03	sample	ENST00000428118.1	n450406	AGUCUUUUCUGUUACGAAUtt	308	1.13	1
P4	220	J04	sample	ENST00000506041	n318206	GGUACAGCUGGAAUAGAAAtt	241	1.98	3
P4	221	J05	sample	ENST00000428118.1	n450407	GUAAUUAACUAUACAGAGAtt	416	0.09	1
P4	222	J06	sample	ENST00000508587	n329152	GGUCAAUAAUGCACCCAAAtt	458	-0.24	1
P4	223	J07	sample	ENST00000428118.1	n450408	UAAGGAUUCUUGUAGCUCAtt	343	0.76	3
P4	224	J08	sample	ENST00000508587	n329154	CCAGAUUCACGAUCUCAGAtt	471	-0.34	1
P4	225	J09	sample	ENST00000428118.1	n450409	ACUCAGAUCUAAAUCUUUUtt	615	-1.26	1
P4	226	J10	sample	ENST00000508587	n329155	GCCCACAUCUGAAGCAGGAtt	228	2.18	2
P4	227	J11	sample	ENST00000431979	n450410	GCAAGUUACUCUUAGUCCAtt	383	0.38	1
P4	228	J12	sample	ENST00000508587	n329156	UGGAGUACCUGGGUCUAUAtt	407	0.17	1
P4	229	J13	sample	ENST00000431979	n450411	GCUGUAUUCUAUGUCCUUUtt	255	1.79	3
P4	230	J14	sample	ENST00000508587	n329157	GGAUGGUGCCCUUAUGGGAtt	463	-0.28	1
P4	231	J15	sample	ENST00000431979	n450412	GUUUAGUAUUGUUACAUGUtt	416	0.09	1
P4	232	J16	sample	ENST00000519861	n450440	GGUGAGUACUAUUAUAUUAtt	409	0.15	1
P4	233	J17	sample	ENST00000431979	n450413	CAAUUUGCCUUGUAGAGUUtt	450	-0.18	1
P4	234	J18	sample	ENST00000519861	n450441	AAAGGACUCAUCUAAAACAtt	357	0.62	2
P4	235	J19	sample	ENST00000431979	n450414	CCAACUAGUUGGAUCUACAtt	381	0.4	2
P4	236	J20	sample	ENST00000519861	n450442	AAAGGAGAGAGGCCAUUAUtt	454	-0.21	1
P4	237	J21	sample	ENST00000434037	n450415	AGAGAGAACUCAUUCAUUAtt	398	0.25	1
P4	238	J22	sample	ENST00000519861	n450443	GAAAAUGAGUUCAUGGGCUtt	437	-0.08	1
P4	239	J23	pos	COPB2	n446489	CUACCAUUCCAAAAGAACAtt	195	2.72	5
P4	240	J24	other	empty	empty		524	-0.7	1
P4	241	K01	sample	DQ655923.2	n337942	GACCCGAUGUUGAAAUUGAtt	508	-0.6	1
P4	242	K02	sample	ENST00000317359	n450363	UGAUAUAUACAAUACUGAUtt	450	-0.18	1
P4	243	K03	sample	DQ655923.2	n337944	AGCUUAACAUGAUUCUCCAtt	334	0.85	1
P4	244	K04	sample	ENST00000321777	n450364	AAACAAAUGUUGAAAAGAAtt	457	-0.23	1
P4	245	K05	sample	DQ655923.2	n337945	CCACGCUCAUCAAAAUCCAtt	399	0.24	1
P4	246	K06	sample	ENST00000321777	n450365	CUUUAAGGCUAAAAACAAAtt	193	2.75	3
P4	247	K07	sample	DQ655923.2	n337946	CGUAGGCUGUCUCGAAAAAtt	632	-1.35	1
P4	248	K08	sample	ENST00000321777	n450366	GCAUUGCUGUUUCAACAAUtt	292	1.32	1
P4	249	K09	sample	DQ655977.2	n282266	GAACAGUGGUUAAAGUCCUtt	547	-0.85	1
P4	250	K10	sample	ENST00000321777	s53605	CAGUUACCACUAAUCUUAAtt	546	-0.85	3
P4	251	K11	sample	DQ655977.2	n282267	CCAGAAAGCAGUUCCACUAtt	440	-0.1	1
P4	252	K12	sample	ENST00000321777	n450367	GCACGCAAGUGUUAAACUUtt	331	0.89	1
P4	253	K13	sample	DQ655977.2	n282268	UGGAAGCACUCUUAGCUAAtt	536	-0.78	1
P4	254	K14	sample	ENST00000341446	n450368	CGUGCAGGUUUAUAGAUAAtt	654	-1.47	1
P4	255	K15	sample	DQ655977.2	n282269	GAGCCCAGAUGGCAAAGGAtt	277	1.5	3
P4	256	K16	sample	ENST00000341446	n450369	GCAUAGAGCAUAAAGUUAAtt	426	0.01	1
P4	257	K17	sample	DQ655977.2	n282271	GCGAAUCUUCGGGUGCUGAtt	520	-0.68	1
P4	258	K18	sample	ENST00000341446	n450370	GGAAGUACCUGGUAAGGAUtt	475	-0.36	1
P4	259	K19	sample	DQ668386.1	n375704	GUAUCACUCUGUGAACAAAtt	333	0.86	2
P4	260	K20	sample	ENST00000341446	n450371	GGGUUUUAUUGCAUAGAUUtt	366	0.54	1
P4	261	K21	sample	DQ668386.1	n375705	AGAUCUAGUGGAUUCUAAUtt	574	-1.02	1
P4	262	K22	sample	ENST00000341446	n450372	CGAUAAGAUCAUCAUUUUAtt	542	-0.82	1
P4	263	K23	other	empty	empty		387	0.34	1
P4	264	K24	neg	D	s229085	UGUACUGCUUACGAUUCGGtt	385	0.36	1
P4	265	L01	sample	ENST00000434037	n450416	UGAGAGUAAUGAAAAGGUUtt	234	2.09	2
P4	266	L02	sample	ENST00000519861	n450444	GCGCUUGCGAUGGACAGAAtt	388	0.34	1
P4	267	L03	sample	ENST00000434037	n450417	CAAUGCUAGUGAAAGAUGUtt	355	0.64	1
P4	268	L04	sample	ENST00000520023	n375506	GCUUUGAUCUUGGAAGUAUtt	273	1.55	2
P4	269	L05	sample	ENST00000434037	n450418	CACUAAAGCUUCGCAGUUUtt	482	-0.42	1
P4	270	L06	sample	ENST00000520023	n375508	CCGUGACUCAUACCUAUAAtt	369	0.51	1
P4	271	L07	sample	ENST00000434037	n450419	GACUCCCAGUCAUUCUACAtt	328	0.92	1
P4	272	L08	sample	ENST00000520023	n375509	UGACUUACUUGCUUUUAAAtt	446	-0.15	1
P4	273	L09	sample	ENST00000434301	n360168	GCAAGUAGCAAGAAGAUUAtt	436	-0.07	1
P4	274	L10	sample	ENST00000520023	n375510	GUCUUUUACGUUGGAGUAAtt	338	0.81	2
P4	275	L11	sample	ENST00000434301	n360167	GCAUACGCCUUGUUGGAAAtt	584	-1.08	1
P4	276	L12	sample	ENST00000520023	n450445	GCCUUAGGAAGAACAGGGAtt	512	-0.62	1
P4	277	L13	sample	ENST00000434301	n360170	AGUAAAAUGUAGAACAGUUtt	365	0.55	1
P4	278	L14	sample	ENST00000526611	n450446	CUCCAGAGCUAACACUUAAtt	366	0.54	1
P4	279	L15	sample	ENST00000434301	n360166	GGACAAACAUAACCGUGUUtt	492	-0.49	1
P4	280	L16	sample	ENST00000526611	n308582	GUGUACAGGUGGUAUCUCAtt	475	-0.36	1
P4	281	L17	sample	ENST00000434301	n360171	AAGAGACUCUCUAAAAAUAtt	601	-1.18	1
P4	282	L18	sample	ENST00000526611	n450447	CAAUGGUCCUCUCACCUCAtt	265	1.66	3
P4	283	L19	sample	ENST00000434868	n279175	GUCUUGUAGUGAUCUCGUAtt	556	-0.91	1
P4	284	L20	sample	ENST00000526611	n450448	UAUCCAGACUGGACUCAAAtt	362	0.58	1
P4	285	L21	sample	ENST00000434868	n450420	GAAUCUAAUGUUUAACGAUtt	351	0.68	1
P4	286	L22	sample	ENST00000526611	n450449	GGACAAAGGUCUAGCGAUUtt	210	2.46	3
P4	287	L23	neg	A	s813	UAACGACGCGACGACGUAAtt	396	0.26	1
P4	288	L24	other	empty	empty		644	-1.42	1
P4	289	M01	sample	DQ668386.1	n375706	AGAGUAGGCAGAUCUCAGAtt	657	-1.49	1
P4	290	M02	sample	ENST00000344051	n450373	GGUUUGGAAGGAGCAGAAAtt	395	0.27	1
P4	291	M03	sample	DQ668386.1	n375707	CAAGAGGACUGAGCAUUGAtt	332	0.88	1
P4	292	M04	sample	ENST00000344051	s13363	GCAUAGACUUGAAGGUACAtt	467	-0.31	1
P4	293	M05	sample	DQ668386.1	n375708	GCUCACUCAUUUCACUUGAtt	489	-0.47	1
P4	294	M06	sample	ENST00000344051	n450374	UCACUGUGCUGUCCACCAAtt	571	-1	1
P4	295	M07	sample	DQ898177.1	n450314	GUUCAGGGCUUAUAAUUUUtt	490	-0.47	1
P4	296	M08	sample	ENST00000344051	n450375	GCAUAGGAGUUUGGAGGAAtt	348	0.71	1
P4	297	M09	sample	DQ898177.1	n450315	CAGCUGAGCUAGUUUUUCAtt	507	-0.59	1
P4	298	M10	sample	ENST00000344051	s13364	GAACAACUACCUUCGGGAAtt	480	-0.4	1
P4	299	M11	sample	DQ898177.1	n450316	GCACCUUGGUGCCACCUUAtt	501	-0.55	1
P4	300	M12	sample	ENST00000366518	n450376	GCGUAAUUCUAAUCCGGGAtt	367	0.53	2
P4	301	M13	sample	DQ898177.1	n450317	GGAAUGCCCAUGGCUAAGAtt	354	0.65	1
P4	302	M14	sample	ENST00000366518	n354122	GGAUGUUGCUUUACAGCAUtt	256	1.78	1
P4	303	M15	sample	DQ898177.1	n450318	CACUGGACAGUGCAGUUGAtt	395	0.27	1
P4	304	M16	sample	ENST00000366518	n450377	CCUUUGAGAUUAAAGUCUAtt	505	-0.58	1
P4	305	M17	sample	DQ926120.1	n450319	GAAUCAUAUAUCAUGCAGAtt	398	0.25	1
P4	306	M18	sample	ENST00000366518	n450378	GGCUUUGCACUUUCCAUAAtt	495	-0.51	1
P4	307	M19	sample	DQ926120.1	n450320	GAGUGGGUUUCAUAUAUUAtt	270	1.59	2
P4	308	M20	sample	ENST00000366518	s30134	CCUACACCAUGAUCGGAAAtt	427	0	1
P4	309	M21	sample	DQ926120.1	n450321	AGAUCUCGUUGACGAUUUUtt	552	-0.88	1
P4	310	M22	sample	ENST00000368172	n450379	GCAAGUAGCUCUAAUUUUAtt	536	-0.78	1
P4	311	M23	other	empty	empty		567	-0.98	1
P4	312	M24	pos	KIF11	n446487	GCAGAAAUCUAAGGAUAUAtt	50	7.43	5
P4	313	N01	sample	ENST00000434868	n279179	GGCUAAGUUGUAUUCCAUUtt	328	0.92	1
P4	314	N02	sample	ENST00000533626	n450450	GGAUAGUAAUGAUAGAUAAtt	774	-2.05	1
P4	315	N03	sample	ENST00000434868	n279177	GUGUAGAACUUAACGUAUAtt	364	0.56	1
P4	316	N04	sample	ENST00000533626	n450451	CCAAAUGACUAUUACCAGAtt	474	-0.36	1
P4	317	N05	sample	ENST00000434868	n279178	GCUGAAACUUUGUACCCUUtt	453	-0.2	1
P4	318	N06	sample	ENST00000533626	n450452	GCUUGAUUGUGGUAAUCAAtt	362	0.58	2
P4	319	N07	sample	ENST00000435311	n289348	GCAUCUGACUUAUAUGAUAtt	561	-0.94	1
P4	320	N08	sample	ENST00000533626	n450453	GCCUACCUUUUGUAAAUUAtt	448	-0.16	1
P4	321	N09	sample	ENST00000435311	n289344	GCACAGUACUGAAUAGGUAtt	329	0.91	2
P4	322	N10	sample	ENST00000533626	n450454	CAAAUAAACUGGUCUCGUUtt	717	-1.79	1
P4	323	N11	sample	ENST00000435311	n450421	GUGAAUAACUAAAUCAUCAtt	343	0.76	1
P4	324	N12	sample	ENST00000552933	n450455	GAAUGAUCGCUGAUACAAAtt	244	1.94	4
P4	325	N13	sample	ENST00000435311	n450422	GAUUAAUCAUGAAGGAAUAtt	515	-0.64	1
P4	326	N14	sample	ENST00000552933	n450456	GGACCAACCUUGCUGUACAtt	470	-0.33	1
P4	327	N15	sample	ENST00000435311	n289341	GAAGAUUGCUUGCAUAACAtt	248	1.88	1
P4	328	N16	sample	ENST00000552933	n312104	CCUGCGCUCUCAAACCUCUtt	526	-0.72	1
P4	329	N17	sample	ENST00000451362	n336164	GGUCUUUGCUUGAAUCACAtt	329	0.91	2
P4	330	N18	sample	ENST00000552933	n450457	CUUUGCCUCUCGCAACAUAtt	338	0.81	1
P4	331	N19	sample	ENST00000451362	n450423	CGUGAUUAUUAAUGCUGUAtt	613	-1.25	1
P4	332	N20	sample	ENST00000552933	n450458	CGGAGCCGCUUGUAUUUAAtt	414	0.11	1
P4	333	N21	sample	ENST00000451362	n336165	CACUUAUUAUGGUGUGAAAtt	506	-0.58	1
P4	334	N22	sample	ENST00000554752	n450459	CCAGCUCACUUUUAACAAAtt	547	-0.85	1
P4	335	N23	pos	PLK1	n446490	CCAUAUGAAUUGUACAGAAtt	35	8.66	5
P4	336	N24	other	empty	empty		686	-1.64	1
P4	337	O01	sample	DQ926120.1	n450322	AGAAGUCACUCUAUCUGCAtt	529	-0.74	1
P4	338	O02	sample	ENST00000368172	n450380	GAAUCAGUGUCUCAAUAUAtt	652	-1.46	1
P4	339	O03	sample	DQ926120.1	n450323	ACGACGACACGGCUGUGUAtt	582	-1.07	1
P4	340	O04	sample	ENST00000368172	n450381	CAUUGUAGGUUUUUAGCAAtt	460	-0.25	1
P4	341	O05	sample	EF107715.1	n450324	CCGUCUCUCUUAUCGUUUUtt	575	-1.03	1
P4	342	O06	sample	ENST00000368172	n450382	GGAUCCAUGAUGAUAAUUAtt	418	0.08	1
P4	343	O07	sample	EF107715.1	n450325	CCAUUGCGCAGAUGACGAAtt	477	-0.38	1
P4	344	O08	sample	ENST00000368172	n286777	CCAAUACAGUAAAACUCCAtt	497	-0.52	1
P4	345	O09	sample	EF107715.1	n450326	GCACCGUGGUGCUACUGUUtt	460	-0.25	1
P4	346	O10	sample	ENST00000369750	n279820	CAAUCUUAUGAGUCUAUUAtt	348	0.71	1
P4	347	O11	sample	EF107715.1	n450327	AGAGUCAGAUGCCCACAAAtt	396	0.26	1
P4	348	O12	sample	ENST00000369750	n450383	GACUUAAGCUUUAUCCCUAtt	348	0.71	1
P4	349	O13	sample	EF107715.1	n450328	CACUGGUUUCCGUCUCAUUtt	195	2.72	2
P4	350	O14	sample	ENST00000369750	n450384	GGAAGAUAGAGGCUAUAUAtt	589	-1.11	1
P4	351	O15	sample	ENST00000014914	n450329	GAGUGUUCAUUGUAUAAUAtt	572	-1.01	1
P4	352	O16	sample	ENST00000369750	n279818	CCUUUUAGAUGACGAAAAAtt	493	-0.49	1
P4	353	O17	sample	ENST00000014914	n450330	CCAUGAUAAUUGACUUAAUtt	321	0.99	1
P4	354	O18	sample	ENST00000369750	n450385	GACUUGAUAUAUCCCUUAAtt	312	1.09	1
P4	355	O19	sample	ENST00000014914	n450331	CAACCUCUGUAAAUAGAUUtt	410	0.14	1
P4	356	O20	sample	ENST00000374279	n371933	CUAUAGGAGUCUAAAUUUAtt	559	-0.93	1
P4	357	O21	sample	ENST00000014914	n450332	GCAUAUCUGAGCAAAAAUAtt	431	-0.03	1
P4	358	O22	sample	ENST00000374279	n450386	GAUCCUAACUUAAUCAACAtt	372	0.48	1
P4	359	O23	other	empty	empty		670	-1.56	1
P4	360	O24	neg	D	s229085	UGUACUGCUUACGAUUCGGtt	393	0.29	1
P4	361	P01	sample	ENST00000451362	n336163	GCUUCAAAAUAACACGGGAtt	322	0.98	1
P4	362	P02	sample	ENST00000554752	n450460	GGUAUACUAUUGUUAGAAAtt	345	0.74	2
P4	363	P03	sample	ENST00000451362	n336166	GUAAUGAGCUGUCUGUUUAtt	420	0.06	1
P4	364	P04	sample	ENST00000554752	n450461	GGGUUUAGGUGCCUAAUUAtt	578	-1.04	1
P4	365	P05	sample	ENST00000455966	n355941	CACACUCUAAGGUUCCUUAtt	383	0.38	1
P4	366	P06	sample	ENST00000554752	n450462	GGUCUUUGCUAAGGAAAUAtt	412	0.13	1
P4	367	P07	sample	ENST00000455966	n355940	CUACCAGAAUGACCGUGAAtt	433	-0.04	1
P4	368	P08	sample	ENST00000554752	s8805	GCGAUGAAAUUGUCGUGUAtt	455	-0.22	1
P4	369	P09	sample	ENST00000455966	n355937	GGCACAUAAAUUUAUGUGAtt	608	-1.22	1
P4	370	P10	sample	ENST00000558090	n450463	GCAGUAUCAUUGAUUUCUAtt	554	-0.9	1
P4	371	P11	sample	ENST00000455966	n355938	CCUGAUGGUUAAGAACUGAtt	735	-1.88	1
P4	372	P12	sample	ENST00000558090	n450464	CAAUGUCCAUGUAUAUUUUtt	640	-1.4	1
P4	373	P13	sample	ENST00000455966	n355939	GCUGGGUUAUUGCUCCAGAtt	467	-0.31	1
P4	374	P14	sample	ENST00000558090	n450465	CCACUAUCUUAUUCUUGUAtt	326	0.94	1
P4	375	P15	sample	ENST00000462301	n450424	CAUACAAACCUGAUUACAAtt	421	0.05	1
P4	376	P16	sample	ENST00000558090	n450466	GCAAGGUUGUAUAAAUAUUtt	316	1.05	1
P4	377	P17	sample	ENST00000462301	n450425	ACGAAUACGUGAGCCCGGAtt	673	-1.57	1
P4	378	P18	sample	ENST00000558090	n450467	GAAUGAUUCUGGUUUUGCAtt	609	-1.22	1
P4	379	P19	sample	ENST00000462301	n450426	GCCUGUCAUGCAUACAACUtt	247	1.9	3
P4	380	P20	sample	ENST00000558424	n450468	UCCUAACAGUCAAAAAGUAtt	440	-0.1	3
P4	381	P21	sample	ENST00000462301	n450427	AAAGGGAGGUGCACAGGAAtt	488	-0.46	1
P4	382	P22	sample	ENST00000558424	n450469	GCUCUUUCCUGUGCAGAAUtt	519	-0.67	1
P4	383	P23	neg	B	s814	UCGUAAGUAAGCGCAACCCtt	535	-0.78	1
P4	384	P24	other	empty	empty		732	-1.86	1
P5	1	A01	sample	ENST00000558424	n450470	GUAGGAAUCUGUUAAGCAUtt	109	4.12	3
P5	2	A02	sample	G30781.1	n276560	CCAUAGAAUGUAAACACAUtt	118	3.84	3
P5	3	A03	sample	ENST00000558424	n450471	UCCAUUCCUAGGUACCUUAtt	309	0.51	2
P5	4	A04	sample	G30781.1	n276563	CAGCCACACUAAGCACCUGtt	172	2.54	5
P5	5	A05	sample	ENST00000558424	n450472	GGUUUGUCCGUUUUUCAGAtt	316	0.43	1
P5	6	A06	sample	G30781.1	n276559	GGAGGUAGACUACCCUUAAtt	301	0.6	2
P5	7	A07	sample	ENST00000560295	n366825	CAGUGCAUGUGGUACCUAAtt	334	0.24	2
P5	8	A08	sample	G30781.1	n276561	GAUGCGCUGUUGGCACCAAtt	351	0.07	1
P5	9	A09	sample	ENST00000560295	n281592	CCAUCAGGUUGAUACUUAAtt	369	-0.1	1
P5	10	A10	sample	G30781.1	n276562	GCAAUGCCUAAGGUCGGGAtt	285	0.79	1
P5	11	A11	sample	ENST00000560295	n450473	CCAUGUACUUAUUUCUUAAtt	605	-1.82	1
P5	12	A12	sample	G30898.1	n286808	CAGUACGUAUGGUUCAGAAtt	381	-0.22	2
P5	13	A13	sample	ENST00000560295	n281593	GCAGAACUUUGAAAGUUGAtt	448	-0.78	1
P5	14	A14	sample	G30898.1	n286807	GGAAACCACUGAGAUUUAUtt	441	-0.72	2
P5	15	A15	sample	ENST00000560295	n366828	CAAUUUCUCAGGUAAACAAtt	466	-0.91	1
P5	16	A16	sample	G30898.1	n286809	GAAGAACAUGAGCACAUUAtt	411	-0.48	2
P5	17	A17	sample	ENST00000562617	n318792	ACCCUUUUAUCAUUAGAUAtt	560	-1.55	1
P5	18	A18	sample	G30898.1	n286810	CUUCAUCUCCCACUCAAUAtt	396	-0.35	2
P5	19	A19	sample	ENST00000562617	n318787	GGAUGUACUUUGCUAAACAtt	506	-1.2	1
P5	20	A20	sample	G30898.1	n286811	CCAUGUCCAGCACACGUGAtt	289	0.74	2
P5	21	A21	sample	ENST00000562617	n318788	CACUGAUCCCAGAAUUGUAtt	244	1.33	2
P5	22	A22	sample	G30908.1	n356460	GUGCAGCAGUAGAAACAUAtt	117	3.87	4
P5	23	A23	neg	A	s813	UAACGACGCGACGACGUAAtt	420	-0.55	1
P5	24	A24	other	empty	empty		494	-1.11	1
P5	25	B01	sample	G65621.1	n450572	UAACUUUAUGGGUUGGUUUtt	225	1.61	2
P5	26	B02	sample	NR_002187.3	n270702	GGUUGUUUUUGAGCAGACAtt	72	5.55	5
P5	27	B03	sample	G65621.1	n450573	GCAGGUUCAUGGCCAGAGUtt	132	3.45	5
P5	28	B04	sample	NR_002187.3	n270698	CAAUACCAGUGGUCUAACAtt	240	1.38	3
P5	29	B05	sample	G65621.1	n450574	CAGAAGGUGUUGUCACCCAtt	294	0.68	2
P5	30	B06	sample	NR_002187.3	n270701	AGAAAUAUUGGAAACUGUAtt	252	1.22	2
P5	31	B07	sample	G65621.1	n450575	AGUCCUUGAUGAGAUCGCAtt	265	1.04	2
P5	32	B08	sample	NR_002188.2	n262037	CACCGGCACAGUGAAAUAAtt	360	-0.02	2
P5	33	B09	sample	G65718.1	n450576	CGUCGAGGCUCAUGCAGAUtt	278	0.88	5
P5	34	B10	sample	NR_002188.2	n262038	GCAUCAUCACAAACCUCCUtt	370	-0.11	3
P5	35	B11	sample	G65718.1	n450577	GAGGCGCAGUUAGCAGCAAtt	206	1.91	3
P5	36	B12	sample	NR_002188.2	n450614	GACUGGAACCCAUCAUUGUtt	411	-0.48	2
P5	37	B13	sample	G65718.1	n450578	GUUGAUAAAGUAUCGAUCAtt	413	-0.49	1
P5	38	B14	sample	NR_002188.2	n262039	CAAGCCUUCGGGUAGGGUAtt	470	-0.94	1
P5	39	B15	sample	G65718.1	n450579	CCUUCUGGUUCUGCUCUUUtt	351	0.07	1
P5	40	B16	sample	NR_002188.2	n262040	GCUUCACCCAGGAAUCGGAtt	357	0.01	1
P5	41	B17	sample	G65718.1	n450580	CGCCAUUCGACCAGUCAGUtt	259	1.12	3
P5	42	B18	sample	NR_002189.3	n267945	GCAUGGUAUUUAAAACGGAtt	359	-0.01	1
P5	43	B19	sample	L27175.1	n367066	GGAAGAAACUAAUAAGGAAtt	587	-1.71	1
P5	44	B20	sample	NR_002189.3	n267944	GGUUGAGAGUAACGACUAAtt	280	0.85	1
P5	45	B21	sample	L27175.1	n367063	GAAGAUAGAUGAUAGCAAAtt	537	-1.4	1
P5	46	B22	sample	NR_002189.3	n267946	GCUGAUUUCUGGUGAUCAAtt	545	-1.45	1
P5	47	B23	neg	D	s229085	UGUACUGCUUACGAUUCGGtt	335	0.23	1
P5	48	B24	other	empty	empty		265	1.04	2
P5	49	C01	sample	ENST00000562617	n318789	GAACAUUAACAUCUAAAGAtt	474	-0.97	1
P5	50	C02	sample	G30908.1	n356464	GGAGGAAGGUUGUGAAGGCtt	361	-0.03	1
P5	51	C03	sample	ENST00000562617	n318790	CAUUCUUGAGAUUCUCUAAtt	312	0.48	1
P5	52	C04	sample	G30908.1	n356461	AAGAGAACAUUGCAAUCCAtt	358	0	1
P5	53	C05	sample	ENST00000564055	n315339	CAUGUUUUAUUGUAAAGCAtt	337	0.21	3
P5	54	C06	sample	G30908.1	n356462	GCCCAGGUCUGGAACAGUUtt	288	0.75	2
P5	55	C07	sample	ENST00000564055	n315341	CCACUGCCACAACAUCACAtt	520	-1.29	1
P5	56	C08	sample	G30908.1	n356463	GGUCUCUCUCUGCUACCCAtt	390	-0.3	2
P5	57	C09	sample	ENST00000564055	n315340	AAACUCUUAUGUACACUGUtt	354	0.04	1
P5	58	C10	sample	G36469.1	n279930	GGUCAGAUGUUGUGCUCAAtt	584	-1.69	1
P5	59	C11	sample	ENST00000564055	n315338	GAAUGUUGAAGGCUCCGAUtt	423	-0.58	1
P5	60	C12	sample	G36469.1	n279933	GUAGUUUAGUGGUCACCCAtt	570	-1.61	1
P5	61	C13	sample	ENST00000564055	n315342	CGACACAGGACUGCACUGAtt	292	0.71	1
P5	62	C14	sample	G36469.1	n279931	GGAGCAUGUUCCAAGUUCAtt	355	0.03	1
P5	63	C15	sample	ENST00000564226	n450474	CCAGUAUUGUGACUUUUGAtt	440	-0.71	1
P5	64	C16	sample	G36469.1	n279934	GCAUGUGUGUAGCAUCCCAtt	418	-0.54	1
P5	65	C17	sample	ENST00000564226	n329117	UGUUGGUCCUGGUCCCGAAtt	373	-0.14	1
P5	66	C18	sample	G36469.1	n279932	GAGUUCCACCUUCUGCUGAtt	468	-0.93	1
P5	67	C19	sample	ENST00000564226	n329116	UGCCUGAGUUCGAAUCCAAtt	444	-0.75	2
P5	68	C20	sample	G36529.1	n450509	GCACAUUUAACAAAAUGUAtt	622	-1.91	1
P5	69	C21	sample	ENST00000564226	n329118	CCUUCCCAGCAGACCACUAtt	485	-1.05	1
P5	70	C22	sample	G36529.1	n450510	GCAUCUAGUUCAUCCAAGAtt	227	1.58	3
P5	71	C23	neg	B	s814	UCGUAAGUAAGCGCAACCCtt	485	-1.05	1
P5	72	C24	pos	COPB2	n446489	CUACCAUUCCAAAAGAACAtt	177	2.44	5
P5	73	D01	sample	L27175.1	n450581	GAGAUGCAGUCAACACUGAtt	369	-0.1	2
P5	74	D02	sample	NR_002189.3	n267947	CAAUAAAGGUAUACAUGCAtt	469	-0.93	1
P5	75	D03	sample	L27175.1	n450582	AGCACUCUGUCAAAACGGAtt	382	-0.22	1
P5	76	D04	sample	NR_002189.3	n267949	GGACUGUACAUUUUCAGAUtt	412	-0.49	1
P5	77	D05	sample	L27175.1	n367065	AUAUUGUUGCUGCUCACUAtt	301	0.6	1
P5	78	D06	sample	NR_002196.1	n272446	CCCUCUAGCUUGGAAAUGAtt	308	0.52	1
P5	79	D07	sample	L39924.1	n450583	CGUGCACACUCCUCACUUCtt	331	0.27	2
P5	80	D08	sample	NR_002196.1	n272445	GCCUUCAAGCAUUCCAUUAtt	278	0.88	2
P5	81	D09	sample	L39924.1	n450584	ACUCCAUUGUUUUUCUCUUtt	353	0.05	1
P5	82	D10	sample	NR_002196.1	n272450	GGCCUUCCUGAACACCUUAtt	263	1.07	3
P5	83	D11	sample	L39924.1	n450585	CCGAUGUUAUGGUUUUCUAtt	334	0.24	1
P5	84	D12	sample	NR_002196.1	n272448	CACCCACCGCAAUUCAUUUtt	407	-0.44	1
P5	85	D13	sample	L39924.1	n450586	UGCUUACUUAGCUCACUAAtt	440	-0.71	1
P5	86	D14	sample	NR_002196.1	n240530	GCAAGAAGCGGGUCUGUUUtt	507	-1.2	1
P5	87	D15	sample	L39924.1	n450587	GCAGGAUUUUCAAUGUGGUtt	284	0.8	2
P5	88	D16	sample	NR_002312.1	n272352	GAGGGAAGCUCAUCAGUGGtt	371	-0.12	2
P5	89	D17	sample	M27768.1	n450588	GUCCCUACCUGCGCUGUGUtt	299	0.62	3
P5	90	D18	sample	NR_002312.1	n450615	UGCCGGAGCUUGGAACAGAtt	321	0.38	2
P5	91	D19	sample	M27768.1	n450589	UGAGAGUCAUGGACCUCCUtt	186	2.27	5
P5	92	D20	sample	NR_002312.1	s237912	ACCCAAUUCAGACUACUCUtt	114	3.96	3
P5	93	D21	sample	M27768.1	n450590	AAUUGGGCACAGGAGUGUUtt	215	1.77	2
P5	94	D22	sample	NR_002312.1	s237913	CCAGCGAAGUGAGUUCAAUtt	478	-1	1
P5	95	D23	pos	KIF11	n446487	GCAGAAAUCUAAGGAUAUAtt	44	7.26	5
P5	96	D24	other	empty	empty		475	-0.98	1
P5	97	E01	sample	ENST00000564226	n329119	CUCACUGACUGCACCAGAAtt	136	3.35	5
P5	98	E02	sample	G36529.1	n450511	AGCUGGAAUUGUCCCAGAAtt	270	0.98	2
P5	99	E03	sample	ENST00000564402	n334628	CAACAUUGCUCAGAAUUCAtt	75	5.41	4
P5	100	E04	sample	G36529.1	n450512	CGUAAAAAGUCUCAUUUUAtt	519	-1.29	1
P5	101	E05	sample	ENST00000564402	n334627	GCAUUGUUGCCUAACUAAAtt	430	-0.63	1
P5	102	E06	sample	G36529.1	n450513	ACAGAGAAGAUAUAAUGAUtt	357	0.01	2
P5	103	E07	sample	ENST00000564402	n334630	GCAAGGCAUUUCAUUCUUAtt	381	-0.22	1
P5	104	E08	sample	G36605.1	n450514	UCUCCAUCAUUGUUCCUGUtt	499	-1.15	1
P5	105	E09	sample	ENST00000564402	n334632	CGAAAUAGCCUUUAAUGUUtt	567	-1.59	1
P5	106	E10	sample	G36605.1	n450515	UCCUCUAUAUCACCCACAAtt	426	-0.6	1
P5	107	E11	sample	ENST00000564402	n334626	CCAAGACUGCGUUACUGCAtt	251	1.23	3
P5	108	E12	sample	G36605.1	n450516	UGCUGCCUCUAAAAUCUAUtt	374	-0.15	1
P5	109	E13	sample	ENST00000564629	n281970	GCUCUGAUCUGGUUAAGCAtt	365	-0.07	1
P5	110	E14	sample	G36605.1	n450517	AUUCCACUCUUACACUCAAtt	321	0.38	1
P5	111	E15	sample	ENST00000564629	n281971	ACAGCUACCUCUUCCCAGAtt	282	0.83	5
P5	112	E16	sample	G36605.1	n450518	CCUGUGAUCACCUGAAUUAtt	253	1.2	1
P5	113	E17	sample	ENST00000564629	n281972	GAACAGACCUGUAUGUUGAtt	306	0.54	1
P5	114	E18	sample	G36637.1	n450519	AUAUCUGACUGAUAGGAGAtt	710	-2.37	1
P5	115	E19	sample	ENST00000564629	n281973	GGUUCGGACUUCAAGGAAAtt	252	1.22	3
P5	116	E20	sample	G36637.1	n450520	GGAUCAUUGCUCCAAUUGUtt	573	-1.63	1
P5	117	E21	sample	ENST00000564629	n281976	GAACUAUCAUUAUGGAUGAtt	410	-0.47	1
P5	118	E22	sample	G36637.1	n450521	CCAGGCAGCUAAAUAAUUAtt	451	-0.8	1
P5	119	E23	neg	A	s813	UAACGACGCGACGACGUAAtt	374	-0.15	1
P5	120	E24	pos	PLK1	n446490	CCAUAUGAAUUGUACAGAAtt	52	6.68	5
P5	121	F01	sample	M55536.1	n320040	CCUGCGGUCUGUAAACAAAtt	190	2.19	2
P5	122	F02	sample	NR_002312.1	n450616	GUCUGAGACUAGGGCCAGAtt	477	-0.99	1
P5	123	F03	sample	M55536.1	n320038	CGUUGUUCAUAAUAGAAUAtt	417	-0.53	1
P5	124	F04	sample	NR_002319.2	n241167	GGAAAGCAAUUGUUGAGUAtt	247	1.28	1
P5	125	F05	sample	M55536.1	n320036	GGAAGGACUUUACAUAUGAtt	227	1.58	3
P5	126	F06	sample	NR_002319.2	n450617	GACUUUACGGCCUUCCUUAtt	274	0.93	1
P5	127	F07	sample	M55536.1	n450591	GAAUCAAUGUUGUCUUCUAtt	276	0.9	2
P5	128	F08	sample	NR_002319.2	n241168	UGUGCAACACGGUAUUUAAtt	319	0.4	1
P5	129	F09	sample	M55536.1	n450592	GCCUUUUAAUUAGAGACUUtt	305	0.55	3
P5	130	F10	sample	NR_002319.2	n272476	CGCUACUUCUGGGAGCUAUtt	437	-0.69	1
P5	131	F11	sample	M64437.1	n450593	CGCUGUUGUUAGGGCCUCAtt	292	0.71	2
P5	132	F12	sample	NR_002319.2	s237996	CACUAUUCAGACUAAGUGAtt	225	1.61	2
P5	133	F13	sample	M64437.1	n450594	CAGGGAGUCCGGUGUCUUUtt	344	0.14	1
P5	134	F14	sample	NR_002323.1	n450618	GGGCAUUUCCGAUAGCUUAtt	329	0.29	1
P5	135	F15	sample	M64437.1	n450595	GGGCUGCGAGUUGCACAGUtt	295	0.67	2
P5	136	F16	sample	NR_002323.1	n450619	GCACAGUUCAUGUUCAGUAtt	207	1.9	5
P5	137	F17	sample	M64437.1	n450596	GGACUGCAGAACUGGCCCAtt	459	-0.86	1
P5	138	F18	sample	NR_002323.1	n450620	GACUUAUUCUUAGAUCAUUtt	687	-2.26	2
P5	139	F19	sample	M64437.1	n450597	CUCUGUAUUGGAAAGGUCUtt	406	-0.44	2
P5	140	F20	sample	NR_002323.1	n450621	CCAUUGGGAUCAAAUCAAAtt	358	0	1
P5	141	F21	sample	M80919.1	n450598	ACUGAUUUAUGAAACAAACtt	275	0.91	3
P5	142	F22	sample	NR_002323.1	n450622	GAAUAAGCCCUAUGGAUUAtt	197	2.07	2
P5	143	F23	neg	D	s229085	UGUACUGCUUACGAUUCGGtt	288	0.75	1
P5	144	F24	other	empty	empty		497	-1.14	1
P5	145	G01	sample	ENST00000566054	n450475	GCCUUGUGCAGAUUGAACAtt	404	-0.42	1
P5	146	G02	sample	G36637.1	n450522	GACUAUAGGGUUUAAAGUUtt	385	-0.25	1
P5	147	G03	sample	ENST00000566054	n450476	GAAGCACCAUGCAGCAUAAtt	394	-0.33	1
P5	148	G04	sample	G36637.1	n450523	AGAGACUGUGAGAUCAUUAtt	358	0	5
P5	149	G05	sample	ENST00000566054	n450477	GCAUCUGCGCUGUUUCCAAtt	368	-0.1	1
P5	150	G06	sample	G36764.1	n450524	AGGGCAAAUUUAAACGUAUtt	382	-0.22	1
P5	151	G07	sample	ENST00000566054	n450478	CCCUUGAGAUCAUCCAAGUtt	328	0.3	2
P5	152	G08	sample	G36764.1	n450525	AAGUUACGAGGGUUGAUAAtt	414	-0.5	1
P5	153	G09	sample	ENST00000566054	n450479	CGGCAGCUCAUUCGUCUUAtt	587	-1.71	1
P5	154	G10	sample	G36764.1	n450526	GCAGCUCUGGUAGUAUGUAtt	384	-0.24	3
P5	155	G11	sample	ENST00000566551	n450480	GGAUAUUAGAGGAUUUUAAtt	399	-0.38	1
P5	156	G12	sample	G36764.1	n450527	AGAGCGGGCUGUAACUUUUtt	371	-0.12	1
P5	157	G13	sample	ENST00000566551	n450481	GAAAAUCACUUAGAACAAUtt	190	2.19	3
P5	158	G14	sample	G36764.1	n450528	UGGGAGAUCUUUAAACAGUtt	408	-0.45	1
P5	159	G15	sample	ENST00000566551	n289463	GGUAUGUACUAAUACUAAAtt	351	0.07	1
P5	160	G16	sample	G36874.1	n362120	GACCCAAUUUAAAUAGUAAtt	600	-1.79	1
P5	161	G17	sample	ENST00000566551	n450482	GGACAAAGACUCACACUGAtt	487	-1.07	1
P5	162	G18	sample	G36874.1	n362122	GAAUGUUAUAUUUAGGUUUtt	488	-1.07	1
P5	163	G19	sample	ENST00000566551	n289462	GGCUAUAAGUACCCACAAAtt	372	-0.13	1
P5	164	G20	sample	G36874.1	n362118	GCAUGUAGGAACUAGCUAAtt	261	1.09	4
P5	165	G21	sample	ENST00000567151	n295334	GCAUUUUUAUGGGCAGAAAtt	291	0.72	2
P5	166	G22	sample	G36874.1	n362121	UAUUCAGGGUGUAAACAUAtt	407	-0.44	1
P5	167	G23	other	empty	empty		527	-1.34	1
P5	168	G24	neg	B	s814	UCGUAAGUAAGCGCAACCCtt	571	-1.62	1
P5	169	H01	sample	M80919.1	n450599	CCAGUAGUCAUUAUGCCUAtt	101	4.38	5
P5	170	H02	sample	NR_002332.1	n263501	GCAGAGAAGUUACCUACUAtt	220	1.69	1
P5	171	H03	sample	M80919.1	n450600	CUAUAGUGCUGAUCGGGUGtt	563	-1.57	1
P5	172	H04	sample	NR_002332.1	n263502	GACUGCACGUUUUCCCUGAtt	381	-0.22	1
P5	173	H05	sample	M80919.1	n450601	GGAGGGACAGUCACUCUCAtt	282	0.83	3
P5	174	H06	sample	NR_002332.1	n450623	GUUCAGCUUUGACUAAAUAtt	312	0.48	2
P5	175	H07	sample	M80919.1	n450602	GAGGCUGACUAUUUCUGCUtt	416	-0.52	2
P5	176	H08	sample	NR_002332.1	n263499	CUACAUGCUGUAUUACGUAtt	367	-0.09	1
P5	177	H09	other	NM_001042426	s2906	GACUUUAGUUUGUGAGUUAtt	212	1.81	3
P5	178	H10	sample	NR_002332.1	n263498	GGACAACCAGAGAGUAUAAtt	557	-1.53	1
P5	179	H11	other	NM_001042426	s2907	UCAUAGAAGAUGUAUCAUAtt	420	-0.55	3
P5	180	H12	sample	NR_002578.2	n272335	GGAUGAGAAUAGCUACUGAtt	373	-0.14	3
P5	181	H13	other	NM_001042426	n450603	CAAUCAACACCGUUCCAAAtt	364	-0.06	1
P5	182	H14	sample	NR_002578.2	s237411	GCAAAGGACUCAGAAUUCAtt	186	2.27	3
P5	183	H15	pos	NM_001274.5	n446484	GCUUUUAGGUGAUAAAGAAtt	384	-0.24	1
P5	184	H16	sample	NR_002578.2	s237399	GACCUGUUAUCCUAAACUAtt	524	-1.32	1
P5	185	H17	pos	NM_001274.5	n446485	CAGUGUAGUUAGUAAAAUAtt	460	-0.87	2
P5	186	H18	sample	NR_002578.2	n272333	CAAGCAAGCAUGCAGCUUAtt	381	-0.22	2
P5	187	H19	other	NM_002046.4	s5573	UGGUUUACAUGUUCCAAUAtt	558	-1.54	1
P5	188	H20	sample	NR_002578.2	n272334	GGAUAGCACCUUAUGGACAtt	310	0.5	2
P5	189	H21	other	NM_002046.4	s5574	CUCAUUUCCUGGUAUGACAtt	472	-0.96	1
P5	190	H22	sample	NR_002710.2	n258495	CCACAAAAUGGGUAAUAUAtt	420	-0.55	1
P5	191	H23	neg	B	s814	UCGUAAGUAAGCGCAACCCtt	474	-0.97	1
P5	192	H24	other	empty	empty		424	-0.59	1
P5	193	I01	sample	ENST00000567151	n295332	GGUAUUUGAAGAUACAUAAtt	344	0.14	1
P5	194	I02	sample	G36874.1	n362119	CCUAUUUGUUAUCAAGAAAtt	347	0.11	1
P5	195	I03	sample	ENST00000567151	n295333	GAAGCAUAAGAGAAACUGAtt	246	1.3	2
P5	196	I04	sample	G36897.1	n450529	GCACAUCACAAGAUAGUGAtt	442	-0.73	1
P5	197	I05	sample	ENST00000567151	n295330	CUAUGAAGGUGAAGGCACAtt	213	1.8	2
P5	198	I06	sample	G36897.1	n450530	GAGAUUACAUGGUGAGAGAtt	273	0.94	2
P5	199	I07	sample	ENST00000567151	n295331	CCAGAAACGACAUAGCAGAtt	493	-1.11	1
P5	200	I08	sample	G36897.1	n450531	GGAACUAAUAGAGCAGGAAtt	343	0.15	1
P5	201	I09	sample	ENST00000568031	n450483	ACAUGUCGCUUCAAAUAUAtt	389	-0.29	1
P5	202	I10	sample	G36897.1	n450532	GGCUAGGAUGGGAAAUUUAtt	531	-1.36	1
P5	203	I11	sample	ENST00000568031	n450484	ACCUUUUUCUUUCCGAGUAtt	446	-0.76	1
P5	204	I12	sample	G36897.1	n450533	UGGUGAUGCUUUAUCUCCAtt	688	-2.26	1
P5	205	I13	sample	ENST00000568031	n450485	GGACUUGCAUGGAAGGAAAtt	344	0.14	3
P5	206	I14	sample	G36929.1	n450534	CCCUUUAGCUUUGAGAAUAtt	325	0.33	3
P5	207	I15	sample	ENST00000568031	n450486	GGAAGUGCCUUGAUGGAAAtt	508	-1.21	2
P5	208	I16	sample	G36929.1	n450535	AAAUAUAAGGUGCAUGUAAtt	154	2.92	5
P5	209	I17	sample	ENST00000568031	n450487	CGGUUUAAAUGCAGGAGGAtt	344	0.14	1
P5	210	I18	sample	G36929.1	n450536	AGCGUACCUUCGUCACAGAtt	336	0.22	2
P5	211	I19	sample	ENST00000568394	n450488	GCAGAGUGGUGCCCACAAAtt	608	-1.83	1
P5	212	I20	sample	G36929.1	n450537	CAGACCUACCUACACCAAAtt	254	1.19	2
P5	213	I21	sample	ENST00000568394	n284084	AGAAGGAGCUGGUCCGUUAtt	189	2.21	5
P5	214	I22	sample	G36929.1	n450538	UCACAGCUCAGCAUCCACAtt	272	0.95	4
P5	215	I23	other	empty	empty		510	-1.22	1
P5	216	I24	neg	A	s813	UAACGACGCGACGACGUAAtt	365	-0.07	1
P5	217	J01	pos	NM_003390.3	s238360	GAACAAUUACGAAUAGAAUtt	13	11.48	5
P5	218	J02	sample	NR_002710.2	n450624	GAUAAGGAUUUAGACUUUAtt	144	3.15	3
P5	219	J03	pos	NM_003390.3	n446486	GGAAUGCUGUAUUAAUGUAtt	238	1.41	2
P5	220	J04	sample	NR_002710.2	n258500	GACCCAGCAUGGUAGAGAAtt	209	1.86	3
P5	221	J05	pos	NM_004523.3	s444772	GAGUGAUAAUUAAAGGUUUtt	39	7.67	5
P5	222	J06	sample	NR_002710.2	n258494	GUUGGGCUUUUCUACAAUAtt	299	0.62	1
P5	223	J07	pos	NM_004523.3	n446487	GCAGAAAUCUAAGGAUAUAtt	43	7.34	5
P5	224	J08	sample	NR_002710.2	n258496	GGGUAUCCAGAGCUGCUCAtt	371	-0.12	1
P5	225	J09	other	NM_004724	n450604	GCACCUUUAUCUGAAGAAAtt	253	1.2	3
P5	226	J10	sample	NR_002734.1	s237903	GCAUUCUGUUGACCCUGGAtt	255	1.17	1
P5	227	J11	other	NM_004724	n450605	CAGUACAUCUUGGAAGUUUtt	271	0.96	3
P5	228	J12	sample	NR_002734.1	s237902	CUCCCACAUCCUUACCUAAtt	546	-1.46	1
P5	229	J13	other	NM_004724	s17553	GAUUAUCAAGUGCUAGGAAtt	423	-0.58	1
P5	230	J14	sample	NR_002734.1	s237904	AAGUUUCAAUAUCAUGUUUtt	463	-0.89	1
P5	231	J15	pos	NM_004766.2	n446488	GAGUUUACUCGAACUAGAAtt	195	2.1	5
P5	232	J16	sample	NR_002734.1	s237905	GAUACUUGAUGAGGAGAGAtt	628	-1.95	1
P5	233	J17	pos	NM_004766.2	n446489	CUACCAUUCCAAAAGAACAtt	277	0.89	5
P5	234	J18	sample	NR_002734.1	n450625	CGAAGAACCAGGCAUCCUUtt	338	0.2	1
P5	235	J19	pos	NM_005030.3	n446490	CCAUAUGAAUUGUACAGAAtt	40	7.59	5
P5	236	J20	sample	NR_002736.1	n450626	UCUGACACCUCGUAUGAAAtt	421	-0.56	1
P5	237	J21	pos	NM_005030.3	s450	GCAAUUACAUGAGCGAGCAtt	77	5.32	5
P5	238	J22	sample	NR_002736.1	n450627	GCACGUGCAGUCUGAUUAUtt	271	0.96	2
P5	239	J23	pos	COPB2	n446489	CUACCAUUCCAAAAGAACAtt	131	3.48	5
P5	240	J24	other	empty	empty		446	-0.76	1
P5	241	K01	sample	ENST00000568394	n284083	CGGUGGUCUGUGCAACUGAtt	211	1.83	3
P5	242	K02	sample	G36948.1	n450539	CAUUUAUGGCUGAUGCUUUtt	349	0.09	1
P5	243	K03	sample	ENST00000568394	n450489	CCGCGGAACUCAUCUGUUAtt	296	0.66	2
P5	244	K04	sample	G36948.1	n450540	CGGCAGAUGUUCACCUCCAtt	201	2	5
P5	245	K05	sample	ENST00000568394	n284085	GGGACGGAGCUUUCAGAGAtt	337	0.21	1
P5	246	K06	sample	G36948.1	n450541	GACCAUCAGUUUAAUGCCAtt	170	2.58	4
P5	247	K07	sample	ENST00000569502	n450490	CUACCUUAAUAGCAUUAUAtt	411	-0.48	1
P5	248	K08	sample	G36948.1	n450542	CCUCCUUGGUGAGGACACUtt	398	-0.37	1
P5	249	K09	sample	ENST00000569502	n450491	CGUCCGAAAGAAUUCAUUUtt	190	2.19	4
P5	250	K10	sample	G36948.1	n450543	GUCGAUUUGUGGGCCAGCAtt	342	0.16	2
P5	251	K11	sample	ENST00000569502	n450492	GGAGAUUUAGAAUGAACUAtt	361	-0.03	3
P5	252	K12	sample	G43228.1	n450544	GUCAUCUCCUUUCAACUUUtt	429	-0.63	1
P5	253	K13	sample	ENST00000569502	n450493	GAACAUGUAUCUUCUAUGAtt	383	-0.23	1
P5	254	K14	sample	G43228.1	n450545	GUCCACUCUUAGAAUUGAAtt	258	1.13	2
P5	255	K15	sample	ENST00000569502	n450494	GCAAUAAUCCAGAGGAUUAtt	446	-0.76	1
P5	256	K16	sample	G43228.1	n450546	UGGGUCAGCUCCUUCUUAAtt	268	1	2
P5	257	K17	sample	ENST00000569543	n450495	CCACAGGACUCAUCAUCUAtt	472	-0.96	1
P5	258	K18	sample	G43228.1	n450547	CUGAUACACGCUGACGUUUtt	595	-1.76	1
P5	259	K19	sample	ENST00000569543	n357072	CGACAUGGACGGACACUUUtt	283	0.81	2
P5	260	K20	sample	G43341.1	n450548	GCCUCUAAGUCAAUGGAAUtt	438	-0.7	1
P5	261	K21	sample	ENST00000569543	n357071	GGACCUUGUUAACACCGCUtt	184	2.3	4
P5	262	K22	sample	G43341.1	n450549	UGUCCACCUCUUAUUCAUAtt	550	-1.49	1
P5	263	K23	other	empty	empty		304	0.57	1
P5	264	K24	neg	D	s229085	UGUACUGCUUACGAUUCGGtt	389	-0.29	1
P5	265	L01	other	NM_018410	n450606	GAACAAAACAUAUUGCAAAtt	155	2.9	2
P5	266	L02	sample	NR_002736.1	n450628	CUGUGAUGAAUUGCUUUGAtt	58	6.3	4
P5	267	L03	other	NM_018410	n450607	GAAUCGUUACGAUGAAAUUtt	291	0.72	1
P5	268	L04	sample	NR_002766.2	n272558	AGCUGUCCCUCUUACCUAAtt	188	2.23	2
P5	269	L05	other	NM_018410	s30813	GUAUUGGAGUGUCUACAGAtt	339	0.19	1
P5	270	L06	sample	NR_002766.2	n272554	GCAUGCUACUGAAUCACCAtt	346	0.12	1
P5	271	L07	pos	NM_021009.5	n446491	CUUUUAAGGUUUCAACAAAtt	193	2.14	2
P5	272	L08	sample	NR_002766.2	n272556	CCCUUAUGAUGUCCUGAAUtt	330	0.28	1
P5	273	L09	pos	NM_021009.5	s14561	GGUUGAUCUUUGCCGGAAAtt	395	-0.34	1
P5	274	L10	sample	NR_002766.2	s237471	CUAUGAGUACUUUCCUAUAtt	431	-0.64	1
P5	275	L11	sample	NR_001276.1	n243454	CGGUUCACCUAGUGAAUGUtt	733	-2.48	1
P5	276	L12	sample	NR_002766.2	s238567	GAAGAUCUUCCUAUCCUUUtt	463	-0.89	1
P5	277	L13	sample	NR_001276.1	n243455	AUACUUUGGGUUUGAGUGAtt	538	-1.41	1
P5	278	L14	sample	NR_002769.1	n268955	CAGCAUUAAUUGUAUGUGAtt	318	0.41	1
P5	279	L15	sample	NR_001278.1	n260323	AGAUGAAAUUCACAUAAAAtt	408	-0.45	2
P5	280	L16	sample	NR_002769.1	n268953	CAAUUUACAUGAUGCUAAUtt	378	-0.19	2
P5	281	L17	sample	NR_001278.1	n450608	CUGUUUCCCUCUAUCAAAAtt	121	3.75	5
P5	282	L18	sample	NR_002769.1	n268954	GGGACUCAACGUGACCUUAtt	359	-0.01	1
P5	283	L19	sample	NR_001278.1	n450609	GCUCCAUCAUCUUUGGAAAtt	470	-0.94	1
P5	284	L20	sample	NR_002769.1	n268959	GACAUUGUCUAAUUGUUUUtt	431	-0.64	1
P5	285	L21	sample	NR_001278.1	n260324	AAACAUCGCUAAAGCAUGAtt	381	-0.22	1
P5	286	L22	sample	NR_002769.1	n268956	GAUACAACCUUUGCAGAGAtt	333	0.25	3
P5	287	L23	neg	A	s813	UAACGACGCGACGACGUAAtt	422	-0.57	1
P5	288	L24	other	empty	empty		465	-0.91	1
P5	289	M01	sample	ENST00000569543	n357074	AAAUCACCUCAAUUUUGUAtt	136	3.35	3
P5	290	M02	sample	G43341.1	n450550	CGCUUCCAAAAGCUUUAUUtt	206	1.91	2
P5	291	M03	sample	ENST00000569543	n357075	AUAAACUUGUUGCUUCAAUtt	405	-0.43	1
P5	292	M04	sample	G43341.1	n450551	CGUGCUGAAGGAGACUGCUtt	222	1.65	2
P5	293	M05	sample	ENST00000569854	n283472	GUACAUGAAUUUUUCCUAAtt	367	-0.09	1
P5	294	M06	sample	G43341.1	n450552	AGAGCUGUGUCCAGGGACAtt	441	-0.72	1
P5	295	M07	sample	ENST00000569854	n450496	UGACAGUAUCCUAAACAUAtt	327	0.31	1
P5	296	M08	sample	G43576.1	n450553	AGGAAACAAUUUUACUGGUtt	440	-0.71	1
P5	297	M09	sample	ENST00000569854	n450497	GAACCCUUACGGAAAUGUAtt	288	0.75	2
P5	298	M10	sample	G43576.1	n450554	CCGUAUUACCCAGACUACAtt	382	-0.22	3
P5	299	M11	sample	ENST00000569854	n450498	GCUUUUGCUGAGCCGAAUAtt	530	-1.36	1
P5	300	M12	sample	G43576.1	n450555	AUAAAUACGCUGCCCUUUUtt	391	-0.31	1
P5	301	M13	sample	ENST00000569854	n450499	GAACCUUCCAUGGAAAUUUtt	422	-0.57	1
P5	302	M14	sample	G43576.1	n450556	AUGCCAUUGGUGGAUAGGAtt	369	-0.1	1
P5	303	M15	sample	ENST00000570002	n450500	CCGUUUCGCUGUUGCUAAAtt	433	-0.66	2
P5	304	M16	sample	G49377.1	n450557	CAACUUAACGUAUUGAUAAtt	324	0.35	1
P5	305	M17	sample	ENST00000570002	n450501	GGAUAGUGCAUGACGUGGAtt	307	0.53	1
P5	306	M18	sample	G49377.1	n450558	AAUAUUCUCUUAUGCCUUUtt	141	3.23	3
P5	307	M19	sample	ENST00000570002	n450502	GCAAGCGCGAAAUCGGUGAtt	332	0.26	1
P5	308	M20	sample	G49377.1	n450559	AGUUAGAUUGCUGACACAAtt	321	0.38	2
P5	309	M21	sample	ENST00000570002	n450503	UCAGAUUCGGCCUCAGUCAtt	366	-0.08	1
P5	310	M22	sample	G49377.1	n450560	GGUUACCAUUCUGUCACGGtt	454	-0.82	1
P5	311	M23	other	empty	empty		365	-0.07	1
P5	312	M24	pos	KIF11	n446487	GCAGAAAUCUAAGGAUAUAtt	69	5.7	5
P5	313	N01	sample	NR_001278.1	n260325	CAGAGGCAGUCAUCCGUGAtt	283	0.81	2
P5	314	N02	sample	NR_002773.1	n258866	GGAUGUAGCAGGUAAGGCAtt	272	0.95	2
P5	315	N03	sample	NR_001564.2	s237593	GGUUCAUCCUAAUUAAACAtt	452	-0.81	1
P5	316	N04	sample	NR_002773.1	n258868	CGAAGCCGGUACAUAGAUAtt	651	-2.07	1
P5	317	N05	sample	NR_001564.2	s237590	GCACAAUCCUAAUUGAUUAtt	249	1.26	2
P5	318	N06	sample	NR_002773.1	n258869	CCUUUUGUAUAUUUGAACAtt	92	4.7	3
P5	319	N07	sample	NR_001564.2	n446492	GGUGCACAAUUGUAAGUGAtt	174	2.5	3
P5	320	N08	sample	NR_002773.1	n450629	UGUUUAUCAUUGUCUAUUUtt	215	1.77	3
P5	321	N09	sample	NR_001564.2	s237596	GGCUUAUCCUAUUUGAAUAtt	274	0.93	2
P5	322	N10	sample	NR_002773.1	n258870	CUACUAUGCUCAACUAUGAtt	184	2.3	3
P5	323	N11	sample	NR_001566.1	n269548	CAUUCUAGAGCAAACAAAAtt	128	3.56	5
P5	324	N12	sample	NR_002796.2	n240357	CCUGAGACCGGGUCAUUUAtt	422	-0.57	1
P5	325	N13	sample	NR_001566.1	n269550	GCGCUGUUUUUCUCGCUGAtt	497	-1.14	1
P5	326	N14	sample	NR_002796.2	n450630	ACAGUAAAGUCACCACCAAtt	337	0.21	1
P5	327	N15	sample	NR_001566.1	n269549	GUCUAACCCUAACUGAGAAtt	322	0.37	3
P5	328	N16	sample	NR_002796.2	n450631	GGGACUCAAUGGGCAGAGAtt	360	-0.02	1
P5	329	N17	sample	NR_001566.1	n269551	AGGACUCGGCUCACACAUGtt	160	2.79	4
P5	330	N18	sample	NR_002796.2	n450632	GUAGUGUUGCAAUUAGGUAtt	534	-1.38	1
P5	331	N19	sample	NR_001566.1	n450610	GCGAAGAGUUGGGCUCUGUtt	240	1.38	2
P5	332	N20	sample	NR_002796.2	n240358	UAACCUCUUUUGUUUCUCAtt	349	0.09	2
P5	333	N21	sample	NR_001578.1	n261137	CCAUGGUUCUGAAAGCAGAtt	129	3.53	5
P5	334	N22	sample	NR_002819.2	n450633	GAACCAAUUUAGAAGAAUAtt	448	-0.78	1
P5	335	N23	pos	PLK1	n446490	CCAUAUGAAUUGUACAGAAtt	36	7.95	5
P5	336	N24	other	empty	empty		433	-0.66	1
P5	337	O01	sample	ENST00000570002	n450504	AGUCCCGGAGAAUCCUGCAtt	523	-1.31	1
P5	338	O02	sample	G49377.1	n450561	GAGGUAGAAGUUUUAAUGUtt	395	-0.34	1
P5	339	O03	sample	ENST00000573377	n319507	CUUUUGUAGUGACUAAAAAtt	277	0.89	3
P5	340	O04	sample	G64271.1	n450562	GAAAGUGCCUCUCUACCCAtt	328	0.3	2
P5	341	O05	sample	ENST00000573377	n450505	AUACGUUUCCUGAAAGUCAtt	362	-0.04	3
P5	342	O06	sample	G64271.1	n450563	CAGAAUCAGGCAGGAAUUUtt	267	1.02	2
P5	343	O07	sample	ENST00000573377	n450506	CUUACAAUUUGGUUACCUUtt	413	-0.49	2
P5	344	O08	sample	G64271.1	n450564	ACCUCAAGCACCAAGCUGAtt	404	-0.42	1
P5	345	O09	sample	ENST00000573377	n450507	GCGUAAGCCAUUUCUGUUAtt	553	-1.51	1
P5	346	O10	sample	G64271.1	n450565	AGGGAAAGUGGAGAGGUCUtt	381	-0.22	3
P5	347	O11	sample	ENST00000573377	n450508	CACCAAUCUUUUCCUCUGAtt	396	-0.35	2
P5	348	O12	sample	G65561.1	n450566	GAUUCCCGGGUGUUACUAUtt	356	0.02	4
P5	349	O13	sample	ENST00000575312	n367153	GGACGACGGCAGUUAGAGAtt	433	-0.66	1
P5	350	O14	sample	G65561.1	n450567	UGCAUGGUCUGUGCCUUUAtt	308	0.52	2
P5	351	O15	sample	ENST00000575312	n367154	ACAUUUUAUUAUCGCUGUAtt	651	-2.07	1
P5	352	O16	sample	G65561.1	n450568	CCAUAGAUGGUGGGUUAAUtt	381	-0.22	1
P5	353	O17	sample	ENST00000575312	n367155	GGUCAGUCGAAUGAAAUGAtt	385	-0.25	3
P5	354	O18	sample	G65561.1	n450569	GAUGAUGUGACAAUAUCUUtt	431	-0.64	1
P5	355	O19	sample	ENST00000575312	n367156	GACCCACAAGUGCUUGUAAtt	398	-0.37	3
P5	356	O20	sample	G65561.1	n450570	GGGAUAUGCACAAAUACCUtt	375	-0.16	1
P5	357	O21	sample	ENST00000575312	n367157	GGAUUCAGGUGUUCUUUCUtt	345	0.13	2
P5	358	O22	sample	G65621.1	n450571	CGUGAAUUGCCACACUUCAtt	263	1.07	1
P5	359	O23	other	empty	empty		476	-0.99	1
P5	360	O24	neg	D	s229085	UGUACUGCUUACGAUUCGGtt	424	-0.59	1
P5	361	P01	sample	NR_001578.1	n450611	GGGAGAUCGUGGUAAACAAtt	231	1.52	3
P5	362	P02	sample	NR_002819.2	s238475	GCAUUUGCAUCUUUAAAUAtt	333	0.25	1
P5	363	P03	sample	NR_001578.1	n261136	CGAUCAUGUCUUUCACAGUtt	373	-0.14	1
P5	364	P04	sample	NR_002819.2	n450634	GACUCAAGGUGUAACAGAAtt	310	0.5	3
P5	365	P05	sample	NR_001578.1	n450612	CAUCCACGAGUCUUAAUUAtt	431	-0.64	2
P5	366	P06	sample	NR_002819.2	s238470	CCCUUGGUCUUAAUUCUUAtt	480	-1.02	1
P5	367	P07	sample	NR_001578.1	n261138	ACACGACUUUGAUCUUCCAtt	393	-0.32	1
P5	368	P08	sample	NR_002819.2	n450635	GGCUGGUAGUUACUCUUUUtt	554	-1.51	2
P5	369	P09	sample	NR_002165.1	n267239	AGUGCACUGUGAUAGAGAAtt	443	-0.74	1
P5	370	P10	sample	NR_002925.2	n260174	GAACAAGGACUAUUGUAUAtt	425	-0.59	1
P5	371	P11	sample	NR_002165.1	n267236	GAGUCUAAAUUCGAUUAAAtt	476	-0.99	1
P5	372	P12	sample	NR_002925.2	n260172	GGAAGUCUGUAGUAGUUAAtt	423	-0.58	2
P5	373	P13	sample	NR_002165.1	n267237	GCACAAAAGGUCCUGCUAAtt	580	-1.67	1
P5	374	P14	sample	NR_002925.2	n450636	CAGUUAAGCAGGACACUAAtt	287	0.77	5
P5	375	P15	sample	NR_002165.1	n267238	GAGAAGAGCAUAAGAAAAAtt	336	0.22	1
P5	376	P16	sample	NR_002925.2	n260173	GAUGAUAAUUCGCUUCUAAtt	301	0.6	1
P5	377	P17	sample	NR_002165.1	n267240	AGCAGCCUUAUGUCACUAAtt	580	-1.67	1
P5	378	P18	sample	NR_002925.2	n450637	GAAAUUUGUUGUCAUAGAUtt	299	0.62	3
P5	379	P19	sample	NR_002187.3	n450613	CCUUUGCACUAGUAAAUAAtt	312	0.48	1
P5	380	P20	sample	NR_002934.2	n265190	UCUUCUUAAUUGAAUCCAAtt	425	-0.59	1
P5	381	P21	sample	NR_002187.3	n270699	UGUAAUUGUUGGAACUAAAtt	298	0.63	2
P5	382	P22	sample	NR_002934.2	n265186	GGACUGUACGAGGAAAUCAtt	271	0.96	3
P5	383	P23	neg	B	s814	UCGUAAGUAAGCGCAACCCtt	420	-0.55	1
P5	384	P24	other	empty	empty		445	-0.75	1
P6	1	A01	sample	NR_002934.2	n265188	GGCUGCAGCUAAGAUCAAAtt	400	-0.55	1
P6	2	A02	sample	NR_015419.1	n268680	AAACGUACCUCAAACCAGAtt	510	-1.39	1
P6	3	A03	sample	NR_002934.2	n265187	GGAAGAGACUGGGUGUAGAtt	347	-0.06	2
P6	4	A04	sample	NR_015419.1	n268678	GCAGAUUGAAUAGAACUAUtt	235	1.29	3
P6	5	A05	sample	NR_002934.2	n265189	GAAAUGAGGUGGAUAGUCUtt	310	0.33	2
P6	6	A06	sample	NR_015419.1	n450661	GCCUACAAUUUGGUCAUUUtt	254	1.02	5
P6	7	A07	sample	NR_002942.1	n264916	GGACCUCUAUUGUACAUUAtt	273	0.77	1
P6	8	A08	sample	NR_015419.1	n268677	GCAACGCAACUGACAUACAtt	187	2.08	4
P6	9	A09	sample	NR_002942.1	n450638	CAACUGAGAUAGUUUCUAAtt	325	0.17	2
P6	10	A10	sample	NR_015424.1	n269261	CGACGAUUGUGGAAGACUAtt	323	0.19	2
P6	11	A11	sample	NR_002942.1	n264915	UGAUGCUUCCUGUUAGUAAtt	324	0.18	1
P6	12	A12	sample	NR_015424.1	n450662	CUAACUUCAGCGAAGCUUAtt	376	-0.34	1
P6	13	A13	sample	NR_002942.1	n450639	GCAGAGCCUCUGAACAGUAtt	218	1.55	1
P6	14	A14	sample	NR_015424.1	n269263	GAAUAAUGGGUGGUCAGAAtt	237	1.26	2
P6	15	A15	sample	NR_002942.1	n264917	CUGACUUCAUGGGACCAGAtt	352	-0.11	2
P6	16	A16	sample	NR_015424.1	n269265	CAACUUAUACUGACUUUAAtt	120	3.62	4
P6	17	A17	sample	NR_002995.1	n267625	AGCAUGUGCUUGCGCAUAAtt	251	1.06	2
P6	18	A18	sample	NR_015424.1	n269262	GAAUUCAAUGUGCAACUAUtt	189	2.04	5
P6	19	A19	sample	NR_002995.1	n450640	GCGGCCUUUUUAACCGCGAtt	394	-0.5	1
P6	20	A20	sample	NR_015445.1	n450663	GGAUUAAAUGUGAACAGCAtt	347	-0.06	1
P6	21	A21	sample	NR_002995.1	n450641	CGCCGAGCUUCCUCGUGGCtt	319	0.23	1
P6	22	A22	sample	NR_015445.1	n270898	CUCACAAUGCUGUCACUUUtt	302	0.42	2
P6	23	A23	neg	A	s813	UAACGACGCGACGACGUAAtt	361	-0.2	1
P6	24	A24	other	empty	empty		420	-0.72	1
P6	25	B01	sample	NR_024377.1	n268773	GGAAGGAUCUGGACACCUUtt	125	3.47	3
P6	26	B02	sample	NR_026892.1	n450724	GCAAUUCACUGAGUGGUUAtt	296	0.49	1
P6	27	B03	sample	NR_024378.1	n450700	CGCUGAAAACUUUACGUAAtt	313	0.3	1
P6	28	B04	sample	NR_026892.1	n450725	GGACAACACCUCUUUGUUAtt	384	-0.41	1
P6	29	B05	sample	NR_024378.1	n265540	CCUUACCACUAUUCCAUCAtt	315	0.27	1
P6	30	B06	sample	NR_026892.1	n262328	GGAUCGCUGUUUGCAGCUAtt	327	0.15	2
P6	31	B07	sample	NR_024378.1	n450701	GCAAAUUGCAUUUUCCGAAtt	402	-0.57	1
P6	32	B08	sample	NR_026916.1	n450726	GGAGAUUAUUUCUACAAAAtt	324	0.18	2
P6	33	B09	sample	NR_024378.1	n265543	CAAAUGCAAUAGUGUUGAAtt	479	-1.18	1
P6	34	B10	sample	NR_026916.1	n261814	CACCUGUUCUGAUUAGCUAtt	453	-0.98	1
P6	35	B11	sample	NR_024378.1	n450702	GAAUCAACCCUGAUUAUCAtt	316	0.26	2
P6	36	B12	sample	NR_026916.1	n450727	AGCUUCGUGUACUACAAAAtt	362	-0.21	1
P6	37	B13	sample	NR_024406.1	n450703	GCAUUGUCCAGGUGCAUAAtt	358	-0.17	3
P6	38	B14	sample	NR_026916.1	n261812	UGUCUAGACUGAUUCAACUtt	226	1.42	1
P6	39	B15	sample	NR_024406.1	n450704	CCAGUUGAGUGGUGCCCAAtt	467	-1.09	1
P6	40	B16	sample	NR_026916.1	n261813	AGACCACACGGGAGGAAAAtt	326	0.16	1
P6	41	B17	sample	NR_024406.1	n450705	GACAAUAGCUAAAAAUUAUtt	472	-1.13	1
P6	42	B18	sample	NR_026922.1	n263465	GCACGUACCUUUUGAGGUAtt	348	-0.07	1
P6	43	B19	sample	NR_024406.1	n263062	GAAGCAGCCUGUCUACUCAtt	145	2.96	5
P6	44	B20	sample	NR_026922.1	n450728	UGAUUAAAGUAAUUGAGGAtt	589	-1.89	1
P6	45	B21	sample	NR_024406.1	n263061	ACACCCUAAUUUUAGCCCAtt	365	-0.24	1
P6	46	B22	sample	NR_026922.1	n450729	CCCUGAAUCCAUUCGAGUAtt	356	-0.15	1
P6	47	B23	neg	D	s229085	UGUACUGCUUACGAUUCGGtt	351	-0.1	1
P6	48	B24	other	empty	empty		409	-0.63	1
P6	49	C01	sample	NR_003037.1	n450642	GUAUUGCCAUUGCUUCACUtt	320	0.22	2
P6	50	C02	sample	NR_015445.1	n270902	GACUGAAAGAUGAAGGAGUtt	210	1.68	2
P6	51	C03	sample	NR_003037.1	n450643	GGCUUUGACCAGGGUAUGAtt	261	0.93	1
P6	52	C04	sample	NR_015445.1	n450664	GGCUGCUGCUCUUAGUUGUtt	371	-0.29	1
P6	53	C05	sample	NR_003037.1	n450644	GAUGAGUGAAGUAGAGCCUtt	545	-1.62	1
P6	54	C06	sample	NR_015445.1	n270899	GGGUCGCUGAAGAAGGUCAtt	388	-0.45	1
P6	55	C07	sample	NR_003037.1	n450645	UUAAUCUUCUCUCUGAGCUtt	270	0.81	2
P6	56	C08	sample	NR_015453.1	n268290	AGUAGUUGAUGUUAACCGAtt	444	-0.91	1
P6	57	C09	sample	NR_003051.3	s237977	CCACGUGCAUACGCACGUAtt	401	-0.56	1
P6	58	C10	sample	NR_015453.1	n268286	GGAACUGACUCAGUGCGAAtt	489	-1.25	1
P6	59	C11	sample	NR_003051.3	s237978	AGCUCCCUCUAGUUACGCAtt	465	-1.07	1
P6	60	C12	sample	NR_015453.1	n268291	AUACCGCCUUUACUCCAUAtt	349	-0.08	1
P6	61	C13	sample	NR_003051.3	n272341	GCUGAAGGCCUGUAUCCUAtt	362	-0.21	1
P6	62	C14	sample	NR_015453.1	n268287	CGAUUUAUAAAGUUCGUGAtt	497	-1.3	1
P6	63	C15	sample	NR_003051.3	s237979	CCAAGAAGCGUAUCCCGCUtt	255	1.01	2
P6	64	C16	sample	NR_015453.1	n268289	GGAGACCGAGUAAUAAUAAtt	441	-0.89	1
P6	65	C17	sample	NR_003051.3	s238674	UGAGGACUCUGUUCCUCCCtt	281	0.67	1
P6	66	C18	sample	NR_024159.1	n259969	CAAGAGAAACCAAACCCAAtt	333	0.08	1
P6	67	C19	sample	NR_003086.1	n261799	GAGAUUAGACCGUAUAUAUtt	200	1.85	3
P6	68	C20	sample	NR_024159.1	n259968	AGACUAUGGUUAUUUUGCAtt	527	-1.51	1
P6	69	C21	sample	NR_003086.1	n450646	GCCUGAAUCUGUCAAUCCUtt	363	-0.22	1
P6	70	C22	sample	NR_024159.1	n450665	GGUUUUAUCCGACUUCUGAtt	421	-0.73	1
P6	71	C23	neg	B	s814	UCGUAAGUAAGCGCAACCCtt	385	-0.42	1
P6	72	C24	pos	COPB2	n446489	CUACCAUUCCAAAAGAACAtt	169	2.43	5
P6	73	D01	sample	NR_024424.1	n259981	GGAUUUUAGUGUAUCAAUAtt	392	-0.48	1
P6	74	D02	sample	NR_026922.1	n263466	GCGCAUUCCUUGCUAGGGAtt	350	-0.09	1
P6	75	D03	sample	NR_024424.1	n259980	GGUGAUGCUUAAGAACAUAtt	447	-0.94	1
P6	76	D04	sample	NR_026922.1	n450730	CACUAUUCGUUGGAGAUGUtt	472	-1.13	2
P6	77	D05	sample	NR_024424.1	n259978	CGGUGGAAGUCUUAGAGUAtt	481	-1.19	1
P6	78	D06	sample	NR_026963.1	n450731	CCUUAUAUGCUGCAAAGUAtt	189	2.04	3
[truncated: 1,458 more rows]

## Sheet: S2
Supplementary Table S2
screen				validation
total hits screen	bioinformatical hits screen	manual hits screen		total hits validation	bioinformatical hits validation	manual hits validation
49	27	35		26	16	16
GeneID	GeneID	GeneID		GeneID	GeneID	GeneID
AK096335.1	BC037972.1	AK096335.1		AK096335.1	BC037972.1	AK096335.1
BC002831.2	BC064139.1	BC002831.2		BC002831.2	BC115389.1	BC002831.2
BC037972.1	BC065762.1	BC037972.1		BC037972.1	BX641027.1	BC037972.1
BC064139.1	BC115389.1	BC065762.1		BC115389.1	Centr_04	G36929.1
BC065762.1	BX641027.1	BX640961.1		BX641027.1	G30781.1	NR_001566.1
BC115389.1	Centr_04	G36929.1		Centr_04	G36948.1	NR_015419.1
BX640961.1	ENST00000569543	G36948.1		G30781.1	NR_001566.1	NR_015424.1
BX641027.1	G30781.1	G65718.1		G36929.1	NR_015424.1	NR_024204.1
Centr_04	G36948.1	M80919.1		G36948.1	NR_024630.1	NR_024457.2
ENST00000569543	NR_001566.1	NR_001566.1		NR_001566.1	NR_029453.1	NR_028501.1
G30781.1	NR_002773.1	NR_002773.1		NR_015419.1	NR_040020.1	NR_038844.1
G36929.1	NR_015424.1	NR_003928.1		NR_015424.1	NR_045675.1	NR_040020.1
G36948.1	NR_024630.1	NR_003952.1		NR_024204.1	TCONS_l2_00019116	uc001lsz.3
G65718.1	NR_029453.1	NR_004053.2		NR_024457.2	uc001lkg.1	uc001yzk.1
M80919.1	NR_038844.1	NR_015419.1		NR_024630.1	uc001lsz.3	uc001yzw.1
NR_001566.1	NR_040020.1	NR_015424.1		NR_028501.1	uc001yzw.1	UC021TFY.1
NR_002773.1	NR_045675.1	NR_024204.1		NR_029453.1
NR_003928.1	NR_046533.1	NR_024457.2		NR_038844.1
NR_003952.1	TCONS_l2_00019116	NR_026847.1		NR_040020.1
NR_004053.2	uc001lkg.1	NR_028501.1		NR_045675.1
NR_015419.1	uc001lsz.3	NR_029453.1		TCONS_l2_00019116
NR_015424.1	uc001uiy.2	NR_033925.1		uc001lkg.1
NR_024204.1	uc001yzw.1	NR_036685.1		uc001lsz.3
NR_024457.2	uc002bnw.2	NR_038844.1		uc001yzk.1
NR_024630.1	uc003bcc.1	NR_040020.1		uc001yzw.1
NR_026847.1	uc021oly.1	NR_045675.1		UC021TFY.1
NR_028501.1	X95095.1	NR_046211.1
NR_029453.1		NR_046533.1
NR_033925.1		uc001jbz.3
NR_036685.1		uc001lsz.3
NR_038844.1		uc001yzk.1
NR_040020.1		uc001yzw.1
NR_045675.1		uc010adn.1
NR_046211.1		UC021TFY.1
NR_046533.1		X61073.1
TCONS_l2_00019116
uc001jbz.3
uc001lkg.1
uc001lsz.3
uc001uiy.2
uc001yzk.1
uc001yzw.1
uc002bnw.2
uc003bcc.1
uc010adn.1
uc021oly.1
UC021TFY.1
X61073.1
X95095.1

## Sheet: S3
Supplementary Table S3
Majority protein IDs	Gene names	iBAQ input	iBAQ rp1-lacZ	iBAQ rp2-lacZ	iBAQ rp1-LINC00152	iBAQ rp2-LINC00152
P30520	ADSS	4562500	392700	435040	937370	2602800
O43747	AP1G1	627150	0	0	9546.9	65503
P84085	ARF5	8797000	0	0	237560	1196800
Q6NXE6	ARMC6	263740	0	111190	229580	273060
O15143	ARPC1B	3303800	0	0	60263	1104700
P59998	ARPC4	18747000	0	0	438430	1470500
P80723	BASP1	89714000	0	0	111030	182920
P30043	BLVRB	242980	0	0	559450	2465300
P35613	BSG	18717000	0	0	142580	8447400
Q05682	CALD1	3355500	144030	267430	557820	1186800
P62158	CALM1	27842000	0	0	225080	1448600
P35520	CBS	5381400	0	0	103030	400210
Q8IVM0	CCDC50	0	0	0	51446	259570
P14635	CCNB1	0	0	0	94379	497960
Q03701	CEBPZ	1269100	0	0	24275	44954
Q9H444	CHMP4B	3623400	0	0	118000	314150
Q6FI81	CIAPIN1	350130	0	0	142730	692920
Q14008	CKAP5	35505	0	11615	40235	195190
P30622	CLIP1	267500	0	0	26343	245630
O75153	CLUH	2723800	0	0	122400	975150
Q96KP4	CNDP2	462500	0	0	107930	469080
Q14019	COTL1	9292200	0	0	884310	2715900
P13073	COX4I1	21909000	2115300	923070	4578000	9348800
P20674	COX5A	4233900	0	0	1146500	603070
Q12996	CSTF3	167960	0	0	19436	190080
Q13620	CUL4B	178130	0	0	49736	285400
P14868	DARS	4699000	0	0	88316	3656800
Q92499	DDX1	3738300	0	0	111830	2770700
Q96GQ7	DDX27	1830300	0	0	82181	1391300
P25685	DNAJB1	1782000	0	92868	266500	973770
Q5F1R6	DNAJC21	172670	0	0	100140	245080
P50570	DNM2	1628300	81726	27500	190950	725290
Q86TI2	DPP9	0	0	0	36008	299340
Q16555	DPYSL2	4160300	0	0	77628	1556400
P47813; O14602	EIF1AX; EIF1AY	14017000	1191500	1279200	2643700	2961900
P60228	EIF3E	6391500	0	113900	284090	2791300
P50402	EMD	6901300	0	0	322960	2079300
O95834	EML2	1091800	0	0	121500	965710
Q8N8S7	ENAH	3502600	90850	0	455820	551500
P84090	ERH	23324000	0	0	960200	5909300
Q5T0N5	FNBP1L	0	0	0	15829	142480
P51114	FXR1	3161100	0	0	115780	1578600
Q92990	GLMN	302550	0	0	9155.7	144080
Q9Y223	GNE	123090	0	167050	381450	458840
Q13098	GPS1	564790	0	0	99809	403190
P00390	GSR	1406400	0	0	84220	508830
P21266	GSTM3	790430	154390	19407	310630	996150
Q71UI9; P0C0S5	H2AFV; H2AFZ	1877500	0	0	226220	1071900
Q9BUJ2	HNRNPUL1	6382600	374290	0	864250	2106900
P52732	KIF11	177260	0	0	15104	154210
O43813	LANCL1	1481600	0	280030	653320	1081100
Q96AG4	LRRC59	17412000	0	243600	755900	5042000
P09960	LTA4H	3235600	0	0	34981	993390
Q9NX58	LYAR	1841400	0	0	158050	401680
O75608	LYPLA1	0	0	0	586150	766850
Q9UNF1	MAGED2	930750	0	0	40403	532930
Q96A72	MAGOHB	2750400	0	0	897330	2164600
P36507	MAP2K2	899330	0	0	287580	683270
P49006	MARCKSL1	0	0	0	203490	216120
Q9H8S9; Q7L9L4	MOB1A; MOB1B	0	0	0	113270	511230
Q9Y3B7	MRPL11	0	111630	0	233510	629140
Q9BYC9	MRPL20	0	0	0	187090	412060
Q96GC5	MRPL48	836590	0	0	1764300	1877100
Q9Y6C9	MTCH2	5843400	0	0	394310	2781900
Q7Z406	MYH14	249340	0	0	40032	192460
P60660	MYL6	19194000	0	405480	1362400	5221700
P41227	NAA10	4425700	0	0	71981	399320
P43490	NAMPT	1797500	0	0	178280	715360
O43847	NRD1	28402	0	0	14125	110280
Q9UNZ2	NSFL1C	2063300	0	0	88276	121790
Q9Y5A7	NUB1	0	0	0	24840	421920
O43809	NUDT21	3207200	0	0	936440	1757000
Q92882	OSTF1	0	0	0	615700	889860
Q15154	PCM1	56222	0	0	38007	18880
Q9BUL8	PDCD10	1333400	0	0	139580	500760
O14737	PDCD5	5668400	0	0	44472	260900
P11177	PDHB	4610900	645130	0	1771000	1687300
O00151	PDLIM1	13413000	0	0	87885	407670
Q86TG7	PEG10	279060	0	0	70420	160430
Q9BRX2	PELO	74143	0	0	92461	375350
O60664	PLIN3	13060000	0	0	144760	787280
P41247	PNPLA4	0	0	0	534380	240020
P16435	POR	27159000	0	0	136030	5967500
Q15181	PPA1	12978000	0	0	248690	1597700
Q08752	PPID	2465100	0	0	71180	132030
O15355	PPM1G	6587300	0	0	76140	1507100
Q9Y570	PPME1	4599900	0	0	255620	913570
O75400	PRPF40A	1981600	0	22422	56428	955970
Q9Y520	PRRC2C	635530	0	23873	119180	105790
P25786	PSMA1	14455000	170030	0	449610	2150500
P25788	PSMA3	10064000	0	0	296360	1591400
O14818; Q8TAA3	PSMA7; PSMA8	11692000	0	0	247000	7721600
P06454	PTMA	58088000	0	0	603500	7057400
Q06124	PTPN11	586220	0	0	19815	285190
Q9P258	RCC2	9876100	29128	353970	792400	5704300
Q15293	RCN1	5066900	0	0	154810	3146200
Q9H6T3	RPAP3	781040	0	0	26110	54548
P30050	RPL12	109470000	247020	0	677220	9568900
P62910	RPL32	29602000	0	0	234800	138300
P63173	RPL38	102860000	0	0	1563300	1106300
P23921	RRM1	12253000	0	112080	282530	1722300
P31350	RRM2	0	0	0	107500	446400
Q15424	SAFB	2018800	0	0	354340	2335300
Q15437	SEC23B	5142100	0	0	61112	140400
Q01105	SET	25973000	0	0	798630	4401800
Q99961	SH3GL1	1200600	0	0	179260	377030
P42285	SKIV2L2	687510	0	6286.8	17343	784420
Q9H936	SLC25A22	2279800	0	0	124940	435900
P52788	SMS	12208000	0	0	81184	92710
Q96L92	SNX27	0	0	0	41640	252800
Q8N0X7	SPG20	915520	0	41044	82964	848660
Q9Y6N5	SQRDL	446490	0	0	146290	244450
Q13501	SQSTM1	5508900	32371	0	77341	1559500
Q96SB4	SRPK1	317040	0	0	192710	890560
Q9P2P6	STARD9	0	0	0	40399	49169
P37837	TALDO1	18952000	0	0	89000	3345100
Q9NS69	TOMM22	8698200	0	0	248110	1418200
P67936	TPM4	92786000	89292	362170	2437900	5125600
Q9UI30	TRMT112	459210	0	0	185640	162750
Q2NL82	TSR1	7808800	0	0	31489	970300
P40222	TXLNA	1146000	0	0	170290	428030
P04818	TYMS	1528800	0	0	131350	891510
P13051	UNG	0	0	0	583510	432300
Q92900	UPF1	1301400	0	0	69028	826460
Q9NP79	VTA1	1127000	0	0	53332	115270
O75083	WDR1	4352000	271090	278010	577190	1781700
Q9BV38	WDR18	909850	0	0	21345	2227100
Q9H4A3	WNK1	330710	0	0	13093	121700
O14980	XPO1	8682800	76573	0	251140	2905400
O43670	ZNF207	3279900	0	0	203360	818410
Q86UK7	ZNF598	0	0	0	76017	123540

## Sheet: S4
Supplementary Table S4
siPOOL	#	Sequence (5’-3’)	siPOOL	#	Sequence (5’-3’)
siControl	1	TGTACGCGTCTCGCGATTT	siLINC00152	1	GCCTGTCTTCAGATCTTCA
	2	TATACGCGGTACGATCGTT		2	CAGGAAGCTCTATGACACA
	3	TTCGCGTAATAGCGATCGT		3	CCAGTCTCTATGTGTCTTA
	4	TCGGCGTAGTTTCGACGAT		4	CCGCCGATCACAGCCGGAA
	5	TCGCGTAAGGTTCGCGTAT		5	GAATAACTGGGAGATGAAA
	6	TCGCGATTTTAGCGCGTAT		6	GTCTTAATCCCTTGTCCTT
	7	TCGCGTATATACGCTACGT		7	GGTTCCAACCGCCCACTGT
	8	TTTCGCGAACGCGCGTAAT		8	CACCGAAAATCACGACTCA
	9	TCGTATCGTATCGTACCGT		9	CGCCCACTGTGGACTCTGA
	10	TTATCGCGCGTTATCGCGT		10	CACCAGCCTCTCCTTGAAT
	11	TCTCGTAGGTACGCGATCT		11	GACTCTGAGGCCTCTGCAT
	12	TCGTACTCGATAGCGCAAT		12	CGAATATGACAGACACCGA
	13	TTTGCGATACCGTAACGCT		13	GCCTGTGATATTTTGGTCA
	14	TGCGTAAGGCATGTCGTAT		14	GGGCTGGTCTGGTCGGTTT
	15	TTATCGGCAGTTCGCCGTT		15	CAGCCGGAATGCAGCTGAA
	16	TAGCGCGACATCTATCGCT		16	CTGGTTCCAACCGCCCACT
	17	TCGTCGTATCAGCGCGTTT		17	CGCCGATCACAGCCGGAAT
	18	TACGCGAAACTGCGTTCGT		18	CAGTCTCTATGTGTCTTAA
	19	TCGACGATAGCTATCGCGT		19	GTGTGTACATCATTGGGAA
	20	TCGCGTAATACGCGATCGT		20	GACACACTTGATCGAATAT
	21	TCGCGATAATGTTACGCGT		21	CTCTGAGGCCTCTGCATTT
	22	TTAACGCGCTACGCGTATT		22	GAATATGACAGACACCGAA
	23	TCGCGTATAGGTAACGCGT		23	CAGATCTTCACAGCACAGT
	24	TTACGCGATCACGTAACGT		24	GTGGTCTGCCTGTGATATT
	25	TTATCGCGCGTCGCGTAAT		25	GCCCGTGCCTGTCTTCAGA
	26	TTACGTACTAGTGCGTACT		26	GTCTGGTCGGTTTCCCATT
	27	TATACGCCGGTTGCGTAGT		27	CCAGCCTCTCCTTGAATAA
	28	TTCGCGTGCATAGCGTAAT		28	CCAGACAAGCGGTGCCTGA
	29	TACGCGACCTAATCGCGAT		29	GATGAAACAGGAAGCTCTA
	30	TCGTACGCTGAACGCGTAT		30	CCTTGAATAACTGGGAGAT

## Sheet: S5
Supplementary Table S5
raPOOL	#	Sequence (5’-3’)	raPOOL	#	Sequence (5’-3’)
rp1-LINC00152	1	ATGATGTACACACGACTAAG	rp2-LINC00152	1	TCCCAATGATGTACACACGA
	2	CACCGCTTGTCTGGAATGTC		2	TCAGGCACCGCTTGTCTGGA
	3	TGAAGACAGGCACGGGCTCA		3	TGTGCTGTGAAGATCTGAAG
	4	AGTTATTCAAGGAGAGGCTG		4	TGTCATAGAGCTTCCTGTTT
	5	CGATCAAGTGTGTCATAGAG		5	ATATTCGATCAAGTGTGTCA
	6	CTGTCATATTCGATCAAGTG		6	GGTGTCTGTCATATTCGATC
	7	TTTTCGGTGTCTGTCATATT		7	CGTGATTTTCGGTGTCTGTC
	8	GGGGCTGAGTCGTGATTTTC		8	TCGGCGGGCAACAGGTAGAG
	9	TGTGATCGGCGGGCAACAGG		9	ATTCCGGCTGTGATCGGCGG
	10	GCTGCATTCCGGCTGTGATC		10	TTTCAGCTGCATTCCGGCTG
	11	ACAGTGGGCGGTTGGAACCA		11	AGTCCACAGTGGGCGGTTGG
	12	CTCAGAGTCCACAGTGGGCG		12	CAGGCAGACCACCCGCAAAT
	13	AAAATATCACAGGCAGACCA		13	CCCATGACCAAAATATCACA
	14	GAAACCGACCAGACCAGCCC		14	AAGACACATAGAGACTGGCC
	15	GGATTAAGACACATAGAGAC		15	TAATGAAGGACAAGGGATTA
raPOOL	#	Sequence (5’-3’)	raPOOL	#	Sequence (5’-3’)
rp1-lacZ	1	TGAATCCGTAATCATGGTCA	rp2-lacZ	1	CCCAGTCACGACGTTGTAAA
	2	CGCTATTACGCCAGCTGGCG		2	GCAAAGCGCCATTCGCCATT
	3	CTCAGGAAGATCGCACTCCA		3	GGGACGACGACAGTATCGGC
	4	CATCGTAACCGTGCATCTGC		4	TAACAACCCGTCGGATTCTC
	5	ATAATTCGCGTCTGGCCTTC		5	ACCACAGATGAAACGCCGAG
	6	GACGGCAAACGACTGTCCTG		6	CACCGCGAGGCGGTTTTCTC
	7	TCCAGATAACTGCCGTCACT		7	GTCGGTTTATGCAGCAACGA
	8	ATCATCATTAAAGCGAGTGG		8	ACGCAACTCGCCGCACATCT
	9	GATAATTTCACCGCCGAAAG		9	ACGCGATCGGCATAACCACC
	10	AGTTTCGGGTTTTCGACGTT		10	TCAATCAGCGTGCCGTCGGC
	11	CGACATCGCAGGCTTCTGCT		11	CAGCAACGGCTTGCCGTTCA
	12	TGACGGTTAACGCCTCGAAT		12	ATAATGCGAACAGCGCACGG
	13	GTGTACCACAGCGGATGGTT		13	CCATGCCGTGGGTTTCAATA
	14	GTTCGCTCATCGCCGGTAGC		14	ACTCGGGTGATTACGATCGC
	15	GATTAGCGCCGTGGCCTGAT		15	CTTCATACTGCACCGGGCGG
	16	GCAAATAATATCGGTGGCCG		16	TCTTCATCCACGCGCGCGTA
	17	TGGGCGTATTCGCAAAGGAT		17	CCAGTATTTAGCGAAACCGC
	18	CAGACGAAGCCGCCCTGTAA		18	ATCACCGCCGTAAGCCGACC
	19	TCGTTCGGCGTATCGCCAAA		19	GTTTTGCTTCCGTCAGCGCT
	20	TTTGCCCGGATAAACGGAAC		20	GGAACAGGTATTCGCTGGTC
	21	GGAGCTCGTTATCGCTATGA		21	CACTACGCGTACTGTGAGCC
	22	CATGCGGTCGCGTTCGGTTG		22	ATCCATTTCGCTGGTGGTCA
	23	TGCCAACGCTTATTACCCAG		23	TTTATCGCCAATCCACATCT
	24	AGCGGTGCACGGGTGAACTG		24	TTACGCCAATGTCGTTATCC
	25	GTCAATGCGGGTCGCTTCAC		25	CACTGCAACAACGCTGCTTC
	26	CACGCGTGAGCGGTCGTAAT		26	CCGGTAGGTTTTCCGGCTGA
	27	GGTAATCGCCATTTGACCAC		27	GGTGTATCGCTCGCCACTTC
	28	TTGCGGCCCTAATCCGAGCC		28	GCAGTAAGGCGGTCGGGATA
	29	TTCGCTCGGGAAGACGTACG		29	TTCAATTCGCGCGTCCCGCA
	30	TGTTGACTGTAGCGGCTGAT		30	TGGAATTCCGCCGATACTGA

## Sheet: S6
Supplementary Table S6
Amplicon	Sequence of sense primer (5’-3’)	Sequence of antisense primer (5’-3’)
Cyclophilin A	CTGCTGTCTTTGGGACCTTGT	GTCAACCCCACCGTGTTCTT
LINC00152 ex15	GATCTTCACAGCACAGTTCCT	AGCTTCCTGTTTCATCTCCCA
LINC00152 ex145	AGATCTTCACAGCACAGTTCCT	GGGGACATCACAGAAGAGTCAA
LINC00152 ex11b5	AGACATCTGCTGCTAATGGATGA	AGTGTGTCATAGAGCTTCCTGTT
LINC00152 ex1p45	CCTCTTGACTCTTCTGTGATGTC	CTGTTTCATCTCCCAGTTATTTGTT
LINC00152 ex125	AGATCTTCACAGCACAGTTCCT	CCTTCCTGTTTCTGGCCCATAT
LINC00152 ex1345	AGATCTTCACAGCACAGTTCCT	CCTTCCTTTTGCACTTCCAGC
overexpressed LINC00152 transcript	CGCCAGAACACAGGTGTCG	CCCTCCATTCCCAATGATGTAC
tRNA-Lys	CCCGAACAGGGACTTGAAC	GCCCGGATAGCTCAGTCG
RNU1-1	TTATCCATTGCACTCCGGATGT	CCCCACTACCACAAATTATGCAG
NEAT1	GTCTTTCCATCCACTCACGTCT	GGACAACTAGATGCCGAGGTAG
ANAPC1P1a)	TCCTCCCTGTTGTGAAGTGC	CAGCTGTGATTCCTCCAAGG
ANAPC1	GGCCCACTAAATATGGATTGC	GGAGTTATTTCATCTAGTGGGTGC
BCL2L11	TCTGCCATCCCTGCTGATTTAG	ACCCCAACTGATTTAGCGTCAT
BUB1	GCATCAGGTGGTGGAGACAT	AGCCTACACTTGGCCCCATA
Cyclin B	GTGGATGCAGAAGATGGAGC	CCGACCCAGTAGGTATTTTGG
E-Cadherin	TTTGACGCCGAGAGCTACAC	GCTGTCCTTTGTCGACCG
Vimentin	TCTGGATTCACTCCCTCTGG	TCAAGGTCATCGTGATGCTG
EpCAM*	GGCTCTTTAAGGCCAAGCAG	CACTCGCTCAGAGCAGGTTAT
EpCAM	TTGCTGGAATTGTTGTGCTGG	GTTCCCTATGCATCTCACCCA
EGFR	AACTGTGAGGTGGTCCTTGG	TGAGGACATAACCAGCCACC
p15	CTAGTGGAGAAGGTGCGACAG	TCATCATGACCTGGATCGCG
p21	TGGAGACTCTCAGGGTCGAA	GGATTAGGGCTTCCTCTTGG
mTOR*	AGCATCGGATGCTTAGGAGTGG	CAGCCAGTCATCTTTGGAGACC
GOLPH3*	CTAGAGGCTTGTGGAATGAGACG	GACCGTTTCTGGAGGCTGAGTT
KIF14*	GCACTTTCGGAACAAGCAAACCA	ATGTTGCTGGCAGCGGGACTAA
PRKCA*	GCCTATGGCGTCCTGTTGTATG	GAAACAGCCTCCTTGGACAAGG
SMYD3*	TTACTGCGAGCAGTCCGAGACA	TTGTCCTGGGTTTGGCAACGGA
ERBB4	ATGTCCACGAGCACAAGGAT	CAAATCCCGATGAACGAGTC
* The same primers as in the reference publication were used.
a) also amplifies ANAPC1

## Sheet: S7
Supplementary Table S7
Primer	Sequence (5’-3’)
LINC00152 GSP1 5'RACE R737	ACCGACCAGACCAGCCCATGACCAAA
LINC00152 GSP2 3'RACE F99	TGACATTCCAGACAAGCGGTGCCTGA
LINC00152 NGSP2 3'RACE F140	CAGATCTTCACAGCACAGTTCCTGGG
LINC00152 attB1 F	GGGGACAAGTTTGTACAAAAAAGCAGGCTgtgcgcctttttttttttttcc
LINC00152 attB2 R	GGGGACCACTTTGTACAAGAAAGCTGGGTttctttagttttgcttttaatgaagg
